# Supplementary material for: 4,4′-Di-tert-butyl-2,2′-dipyridinium dichloride
Source: Acta Crystallogr Sect E Struct Rep Online. 2011 Jul 6;67(Pt 8):o1903–4. doi: 10.1107/S1600536811025529 (PMC3212297; doi:10.1107/S1600536811025529)
Supplement: Supplementary file 2 [file e-67-o1903-Isup2.hkl]

# 
# h,k,l, Fc-squared, Fo-squared, sigma(Fo-squared) and status flag 
# 
data_I
_shelx_title 'I in P-1' 
_shelx_refln_list_code          4 
_shelx_F_calc_maximum       78.52 
_exptl_crystal_F_000       182.00 
_reflns_d_resolution_high  0.7704 
 
loop_ 
 _symmetry_equiv_pos_as_xyz 
 'x, y, z' 
 '-x, -y, -z' 
 
_cell_length_a     5.9017 
_cell_length_b     6.1949 
_cell_length_c    13.0758 
_cell_angle_alpha  89.633 
_cell_angle_beta   79.049 
_cell_angle_gamma  75.915 
 
_shelx_F_squared_multiplier     1.000 
 
loop_ 
 _refln_index_h 
 _refln_index_k 
 _refln_index_l 
 _refln_F_squared_calc 
 _refln_F_squared_meas 
 _refln_F_squared_sigma 
 _refln_observed_status 
   1   0   0      543.64      523.94     22.03 o 
   2   0   0      797.81      860.29     13.59 o 
   3   0   0     1544.08     1528.26     12.60 o 
   4   0   0      106.34      103.56      2.96 o 
   5   0   0       79.57       91.15      5.40 o 
   6   0   0       84.86       95.78      5.50 o 
   7   0   0       35.02       55.39     12.79 o 
  -7   1   0        2.61       18.56      4.50 o 
  -6   1   0       59.85       59.18      5.50 o 
  -5   1   0      110.94      124.15      5.87 o 
  -4   1   0       11.47       10.65      2.20 o 
  -3   1   0       46.63       35.74      2.00 o 
  -2   1   0      230.30      206.83      2.94 o 
   1   1   0      482.90      471.22      5.34 o 
   2   1   0        5.64        0.13      1.22 o 
   3   1   0      101.29       92.33      3.08 o 
   4   1   0      109.79      102.73      4.03 o 
   5   1   0       92.46       86.71      4.44 o 
   6   1   0       99.95      106.86      7.46 o 
   7   1   0       41.84       51.51      7.36 o 
  -6   2   0       48.70       53.92      9.69 o 
  -5   2   0       16.65       21.43      4.95 o 
  -4   2   0      212.03      255.33      5.96 o 
  -3   2   0      375.18      407.35      5.44 o 
  -2   2   0      349.95      451.44      5.85 o 
  -1   2   0      545.86      519.90      5.93 o 
   0   2   0     1539.83     1568.72     12.59 o 
   1   2   0     1444.40     1343.70     11.82 o 
   2   2   0      113.24      106.98      3.13 o 
   3   2   0     1163.78     1190.30     12.43 o 
   4   2   0       74.12       81.40      3.94 o 
   5   2   0      145.24      156.38      6.38 o 
   6   2   0       32.58       39.57      5.32 o 
   7   2   0       35.19       23.08      9.91 o 
  -6   3   0        0.26        1.42      6.07 o 
  -5   3   0       88.90      109.22     11.25 o 
  -4   3   0        4.01       17.71      3.98 o 
  -3   3   0       32.00       41.88      2.55 o 
  -2   3   0        3.72        3.57      1.47 o 
  -1   3   0       44.06       43.70      1.84 o 
   0   3   0      119.23      120.64      3.54 o 
   1   3   0        0.01       -0.31      1.81 o 
   2   3   0      221.51      201.56      4.07 o 
   3   3   0      143.57      171.97      4.05 o 
   4   3   0       35.71       51.41      3.24 o 
   5   3   0      306.05      270.71      8.63 o 
   6   3   0       42.21       41.25     11.17 o 
   7   3   0       97.45       85.56     24.70 o 
  -5   4   0       20.50       39.61     21.18 o 
  -4   4   0       73.94       76.44     12.69 o 
  -3   4   0       91.41       94.94      5.25 o 
  -2   4   0      221.11      200.51      4.68 o 
  -1   4   0      203.01      201.11      3.69 o 
   0   4   0      168.50      149.88      3.50 o 
   1   4   0      484.72      518.58      6.93 o 
   2   4   0      159.28      188.86      4.47 o 
   3   4   0      147.42      138.94      5.13 o 
   4   4   0       56.48       76.69      4.60 o 
   5   4   0      275.14      269.83      7.83 o 
   6   4   0       14.69       10.91      6.25 o 
   7   4   0       21.40       17.74     10.19 o 
  -4   5   0        4.89       19.84     13.77 o 
  -3   5   0       56.98       65.09      8.20 o 
  -2   5   0       54.36       54.80      4.64 o 
  -1   5   0       19.01       20.43      3.24 o 
   0   5   0       17.16       72.12      3.80 o 
   1   5   0      131.21      135.01      4.80 o 
   2   5   0      130.31      131.27      4.10 o 
   3   5   0       28.70       80.71      5.01 o 
   4   5   0      121.64      135.94      6.20 o 
   5   5   0      177.34      175.51      6.57 o 
   6   5   0       80.41       63.77      7.41 o 
  -3   6   0       27.24       43.05     11.38 o 
  -2   6   0       92.96       91.98      5.45 o 
  -1   6   0       52.55       51.24      3.93 o 
   0   6   0       78.97       91.98      5.55 o 
   1   6   0       63.67       66.38      5.15 o 
   2   6   0      208.77      227.76      7.65 o 
   3   6   0        5.16        5.86      3.93 o 
   4   6   0       33.49       41.07      4.89 o 
   5   6   0       64.66       75.46      6.96 o 
   6   6   0        5.74        8.03      6.27 o 
  -1   7   0       89.73       85.18      6.08 o 
   0   7   0      108.47       92.87      6.69 o 
   1   7   0      337.40      335.51     10.53 o 
   2   7   0        8.84       11.55      5.04 o 
   3   7   0       24.40       21.32      5.64 o 
   4   7   0      114.83      120.61      6.94 o 
   5   7   0       73.21       79.13     10.62 o 
   2   8   0       13.67       18.12      5.58 o 
  -2  -8   1        2.16       15.77      5.62 o 
  -5  -7   1       21.32       36.08      8.77 o 
  -4  -7   1       98.38      113.04      6.60 o 
  -3  -7   1       25.29       25.50      5.66 o 
  -2  -7   1       31.22       37.10      5.77 o 
  -1  -7   1      162.41      141.04      7.15 o 
   0  -7   1        3.46       15.90      5.46 o 
   1  -7   1      161.81      171.17     11.50 o 
   2  -7   1        2.34       20.60      4.76 o 
  -6  -6   1        8.76        5.12      6.84 o 
  -5  -6   1       19.28       42.97      6.65 o 
  -4  -6   1      155.87      153.75      6.34 o 
  -3  -6   1       34.12       32.62      5.08 o 
  -2  -6   1       11.62       37.12      5.65 o 
  -1  -6   1       21.57       18.78      3.89 o 
   0  -6   1       47.99       59.61      4.30 o 
   1  -6   1       15.24       16.99      4.10 o 
   2  -6   1       12.03       21.27      3.98 o 
   3  -6   1       37.40       47.53      5.16 o 
  -6  -5   1       63.10       64.27      7.57 o 
  -5  -5   1        0.67        8.79      3.93 o 
  -4  -5   1      164.71      142.04      5.78 o 
  -2  -5   1       82.59       79.38      4.40 o 
  -1  -5   1       86.22       92.79      3.93 o 
   0  -5   1      291.75      265.89      6.25 o 
   1  -5   1       23.80       21.63      3.08 o 
   2  -5   1      120.81      121.10      5.42 o 
   3  -5   1       23.44       20.52      5.02 o 
   4  -5   1       35.06       43.85      6.94 o 
  -7  -4   1       69.36       93.50     15.64 o 
  -6  -4   1       77.23       59.80      8.66 o 
  -5  -4   1        1.24        1.22      3.75 o 
  -3  -4   1        5.14        1.76      1.59 o 
  -2  -4   1       11.83       37.77      2.47 o 
  -1  -4   1        5.12        5.74      1.99 o 
   0  -4   1       20.11       27.89      2.24 o 
   1  -4   1       28.13       26.14      1.92 o 
   2  -4   1        6.07        7.49      2.07 o 
   3  -4   1        0.44       -2.27      2.27 o 
   4  -4   1       55.41       59.90      6.22 o 
   5  -4   1        5.78       32.12     19.51 o 
  -7  -3   1       38.79       16.24     10.43 o 
  -6  -3   1       67.45       63.53      5.81 o 
  -5  -3   1       32.12      103.75      6.46 o 
  -4  -3   1      207.27      214.51      4.53 o 
  -3  -3   1       72.94      129.74      3.36 o 
  -2  -3   1      780.06      826.74      9.18 o 
  -1  -3   1       64.89       56.16      2.39 o 
   0  -3   1      186.16      157.28      3.39 o 
   1  -3   1      552.69      579.20      7.21 o 
   2  -3   1       27.17       29.90      4.25 o 
   3  -3   1       63.22       83.64      4.71 o 
   4  -3   1       90.60       93.64      4.98 o 
   5  -3   1        4.44       33.12      7.68 o 
   6  -3   1       10.27        8.74      6.82 o 
  -7  -2   1       11.29        8.74      6.31 o 
  -6  -2   1       25.65       54.39      6.01 o 
  -5  -2   1       11.88        5.35      3.74 o 
  -4  -2   1      101.76      183.45      5.25 o 
  -3  -2   1       46.75       70.34      2.93 o 
  -2  -2   1      203.13      211.26      3.59 o 
  -1  -2   1       29.35       13.85      1.20 o 
   0  -2   1      315.59      268.26      3.29 o 
   1  -2   1      155.97      165.72      8.71 o 
   2  -2   1       82.62      110.89      5.91 o 
   3  -2   1      153.34      138.18      3.78 o 
   4  -2   1        3.55       35.60      2.99 o 
   5  -2   1       29.25       37.33      5.29 o 
   6  -2   1       48.80       47.73      5.76 o 
  -7  -1   1        5.39        0.75      5.65 o 
  -6  -1   1       68.24       82.01      5.86 o 
  -5  -1   1      175.73      161.94      5.47 o 
  -4  -1   1       38.02       38.24      3.02 o 
  -3  -1   1       48.74       43.83      2.75 o 
  -2  -1   1     1695.74     1649.98     14.79 o 
  -1  -1   1       74.03       73.89      2.10 o 
   0  -1   1      919.32      867.77      8.83 o 
   1  -1   1     6149.58     6530.13     78.25 o 
   2  -1   1      317.50      397.88      5.11 o 
   4  -1   1       99.50       93.17      2.89 o 
   5  -1   1       16.47       15.15      3.37 o 
   6  -1   1        4.89        6.54      4.55 o 
   7  -1   1        9.92       20.76      9.79 o 
  -7   0   1       81.57       98.96      8.40 o 
  -6   0   1       17.85       25.10      4.23 o 
  -5   0   1       26.25       29.13      4.28 o 
  -4   0   1        1.93        1.00      2.00 o 
  -3   0   1        5.26        4.81      1.52 o 
  -2   0   1       64.37       62.87      3.70 o 
  -1   0   1      123.81      141.95      4.40 o 
   1   0   1      602.86      601.45     25.68 o 
   2   0   1     1059.99     1180.94     16.02 o 
   3   0   1       83.09       78.52      2.41 o 
   4   0   1       69.59       67.61      2.56 o 
   5   0   1       70.61       81.27      6.44 o 
   6   0   1       66.14       68.03      5.10 o 
   7   0   1       42.91       48.62      6.58 o 
  -6   1   1      196.35      171.26      7.29 o 
  -5   1   1       79.57       96.13      5.68 o 
  -4   1   1        8.51        5.34      2.47 o 
  -3   1   1      242.08      283.81      4.02 o 
  -2   1   1      240.44      228.00      3.07 o 
   0   1   1      332.56      279.93      4.54 o 
   1   1   1     1189.29     1167.50      9.61 o 
   2   1   1      166.20      170.73      2.53 o 
   3   1   1      327.17      359.99      5.57 o 
   4   1   1      356.05      383.20      6.89 o 
   5   1   1       26.42       39.49      3.59 o 
   6   1   1        1.02        2.08      3.64 o 
   7   1   1        2.76        9.63      6.15 o 
  -6   2   1        4.98       24.84      9.32 o 
  -5   2   1       40.64       43.93      4.51 o 
  -4   2   1       17.73       39.10      4.81 o 
  -3   2   1       45.75       61.82      2.48 o 
  -1   2   1       13.22       11.44      1.38 o 
   0   2   1      206.10      205.18      2.61 o 
   1   2   1      798.03      712.89      7.15 o 
   2   2   1        3.46        2.32      1.51 o 
   3   2   1      706.28      702.92      8.67 o 
   4   2   1       69.23       64.50      3.52 o 
   5   2   1       82.98       93.92      5.39 o 
   6   2   1      113.43      111.91      9.56 o 
   7   2   1       31.36        8.10      8.85 o 
  -5   3   1      139.34      130.28     11.63 o 
  -4   3   1        2.92        3.02      3.88 o 
  -2   3   1      112.69      113.60      2.74 o 
  -1   3   1       62.41       60.96      2.23 o 
   0   3   1      137.16      118.34      3.30 o 
   1   3   1        7.08        8.16      2.01 o 
   2   3   1       30.88       47.68      3.12 o 
   3   3   1       21.31       29.51      2.41 o 
   4   3   1        9.21       58.67      3.29 o 
   5   3   1       42.18       43.70      5.03 o 
   6   3   1       62.82       54.71      5.68 o 
   7   3   1      111.75      105.81     18.36 o 
  -5   4   1        9.69       17.02      7.92 o 
  -4   4   1        5.47        3.32      5.61 o 
  -3   4   1      138.30      131.91      9.61 o 
  -2   4   1       20.24       18.77      2.92 o 
  -1   4   1      358.27      354.03      5.40 o 
   0   4   1      172.80      142.39      3.64 o 
   1   4   1       37.92       29.40      2.29 o 
   2   4   1      341.76      301.80      5.28 o 
   3   4   1      169.81      178.23      4.41 o 
   4   4   1      150.17      144.71      5.26 o 
   5   4   1      101.72       92.32      5.41 o 
   6   4   1       57.28       65.78      6.97 o 
   7   4   1       83.99       94.39     23.03 o 
  -4   5   1       13.41       40.25     15.99 o 
  -3   5   1       70.19       56.18      8.95 o 
  -2   5   1       15.72       21.66      4.24 o 
  -1   5   1      158.52      158.42      5.08 o 
   0   5   1       32.14       30.65      3.41 o 
   1   5   1       47.30       68.22      3.95 o 
   2   5   1       51.39       77.26      4.52 o 
   3   5   1        6.52        4.05      3.79 o 
   4   5   1       52.37       69.69      5.09 o 
   5   5   1       18.24       19.03      5.14 o 
   6   5   1        4.65       11.04      5.72 o 
  -3   6   1       19.09       36.78     13.49 o 
  -2   6   1        6.37        6.04      3.87 o 
  -1   6   1       49.37       70.55      4.39 o 
   0   6   1      329.17      304.58      7.78 o 
   1   6   1       22.43       32.84      4.32 o 
   2   6   1      431.77      399.04      9.69 o 
   3   6   1       83.57       80.84      5.36 o 
   4   6   1       43.13       45.99      4.94 o 
   5   6   1      121.44      126.92      6.51 o 
   6   6   1       67.82       57.60      8.87 o 
  -1   7   1        1.26        3.65      3.72 o 
   0   7   1       44.08       37.95      5.53 o 
   1   7   1       47.80       59.15      5.98 o 
   2   7   1        4.14        9.31      5.05 o 
   3   7   1        0.97        6.31      3.71 o 
   4   7   1       20.84       31.60      6.36 o 
   5   7   1       36.20       50.95      7.70 o 
   2   8   1       57.60       47.41      8.54 o 
  -4  -7   2        9.46       14.81      4.87 o 
  -3  -7   2        7.48        9.07      5.05 o 
  -2  -7   2        1.45       -1.03      4.65 o 
  -1  -7   2       47.45       50.12      5.72 o 
   0  -7   2       33.31       36.96      4.27 o 
   1  -7   2        5.27       22.43      5.79 o 
   2  -7   2       54.34       47.19      5.74 o 
  -5  -6   2      197.77      206.98      7.69 o 
  -4  -6   2       46.14       49.31      4.98 o 
  -3  -6   2      140.12      122.92      7.17 o 
  -2  -6   2      183.21      168.12      7.11 o 
  -1  -6   2       40.15       60.16      6.75 o 
   0  -6   2       90.36      133.22      5.21 o 
   1  -6   2       24.00       26.03      4.31 o 
   2  -6   2       21.24       23.00      4.23 o 
   3  -6   2       34.01       32.37      4.28 o 
  -6  -5   2       17.04       16.85      6.10 o 
  -5  -5   2       25.02       24.51      4.80 o 
  -4  -5   2      187.95      161.70      5.97 o 
  -3  -5   2       43.57       11.35      3.87 o 
  -2  -5   2       37.04       59.19      3.26 o 
   0  -5   2       46.86       48.12      3.74 o 
   1  -5   2       44.71       56.22      4.20 o 
   2  -5   2      119.42      116.13      5.65 o 
   3  -5   2       52.27       54.82      5.88 o 
   4  -5   2       29.12       36.30      8.59 o 
  -7  -4   2       40.08       28.75     12.78 o 
  -6  -4   2      190.49      180.79     10.11 o 
  -5  -4   2      151.20      165.80      6.95 o 
  -4  -4   2      238.55      286.00      6.98 o 
  -3  -4   2      177.10      172.16      4.63 o 
  -2  -4   2      122.34      127.47      3.70 o 
  -1  -4   2      523.48      529.65      7.78 o 
   0  -4   2        4.68        8.33      1.66 o 
   1  -4   2      134.94      125.96      5.32 o 
   2  -4   2       57.25       51.17      7.17 o 
   3  -4   2        0.34      -10.71     10.71 o 
   4  -4   2        7.98       -8.80      8.80 o 
   5  -4   2        3.05        4.33     21.63 o 
  -7  -3   2        3.01       -1.40     10.31 o 
  -6  -3   2        0.62       -5.55      5.55 o 
  -4  -3   2       54.62       87.06      3.53 o 
  -3  -3   2        2.23        2.02      1.88 o 
  -2  -3   2      827.29      829.73      9.10 o 
  -1  -3   2       38.63       67.52      2.92 o 
   0  -3   2      981.98      999.83     11.02 o 
   1  -3   2      448.17      428.61     10.42 o 
   2  -3   2       10.71        4.45      5.32 o 
   3  -3   2      385.82      351.74     11.09 o 
   4  -3   2      117.01      134.48      5.87 o 
   5  -3   2       57.61       58.15      6.16 o 
   6  -3   2       21.93       25.35      6.31 o 
  -7  -2   2       81.35       56.61      9.49 o 
  -6  -2   2       63.35      147.96      7.68 o 
  -5  -2   2      286.97      249.59      7.41 o 
  -4  -2   2      315.38      301.37      5.46 o 
  -3  -2   2      188.39      165.51      4.02 o 
  -2  -2   2      297.33      274.58      4.29 o 
  -1  -2   2      509.96      466.14      4.97 o 
   0  -2   2      641.84      669.59      7.00 o 
   1  -2   2      274.44      320.24      8.71 o 
   2  -2   2      822.74      912.69     15.85 o 
   3  -2   2       17.78       51.23      4.49 o 
   4  -2   2        8.35       10.81      2.25 o 
   5  -2   2        4.37       17.21      4.39 o 
   6  -2   2        2.48       10.10      7.73 o 
  -7  -1   2       12.90       63.30     12.25 o 
  -6  -1   2        1.01       -0.23      5.40 o 
  -5  -1   2       63.86       74.15      4.53 o 
  -4  -1   2       29.64       34.22      2.73 o 
  -3  -1   2      381.43      361.92      5.31 o 
  -2  -1   2      500.43      470.94      5.74 o 
  -1  -1   2      645.51      614.71      6.18 o 
   0  -1   2      425.98      473.98      8.43 o 
   1  -1   2     6164.70     6451.04     63.29 o 
   2  -1   2       42.50      108.10      4.79 o 
   3  -1   2      706.78      729.91      7.01 o 
   4  -1   2      469.59      477.48      6.95 o 
   5  -1   2       53.88       55.97      4.32 o 
   6  -1   2       68.85       77.99      8.20 o 
   7  -1   2       73.33       89.25      9.53 o 
  -7   0   2      340.34      326.67     27.06 o 
  -6   0   2       21.32       29.11      7.90 o 
  -5   0   2      381.05      338.39      7.01 o 
  -4   0   2      310.81      284.54      4.77 o 
  -3   0   2       98.52       83.91      2.52 o 
  -2   0   2      155.06      168.77      3.43 o 
  -1   0   2     2184.42     2111.15     14.87 o 
   1   0   2      287.33      295.63      2.97 o 
   2   0   2     1063.26     1093.15     10.26 o 
   3   0   2       54.55       18.86      1.78 o 
   4   0   2      132.54      137.18      3.20 o 
   5   0   2       34.85       44.21      4.25 o 
   6   0   2       53.54       48.96      5.27 o 
   7   0   2        9.46       29.60     10.23 o 
  -6   1   2       26.88       34.84      6.80 o 
  -5   1   2        4.90        2.03      4.03 o 
  -4   1   2      170.20      167.32      4.74 o 
  -3   1   2       80.44      100.60      2.64 o 
  -2   1   2      677.08      679.83      6.29 o 
  -1   1   2      889.64      921.62      7.19 o 
   0   1   2      785.56      769.19      7.05 o 
   1   1   2     2357.01     2360.17     18.18 o 
   2   1   2      830.69      763.56      7.01 o 
   3   1   2      341.96      331.41      4.73 o 
   4   1   2      835.65      791.50     10.04 o 
   5   1   2       54.52       54.48      3.87 o 
   6   1   2      157.80      154.78      6.50 o 
   7   1   2       44.53       27.18      8.20 o 
  -6   2   2       11.43       23.79      6.54 o 
  -5   2   2       25.23       38.73      5.36 o 
  -4   2   2      453.27      446.87      8.74 o 
  -3   2   2        9.11       20.97      2.24 o 
  -2   2   2      376.54      434.05      4.99 o 
  -1   2   2       90.16       98.21      2.42 o 
   0   2   2       38.82       32.80      1.50 o 
   1   2   2      290.45      286.07      3.81 o 
   2   2   2       25.57       31.00      2.13 o 
   3   2   2       31.68       27.70      3.99 o 
   4   2   2        6.21       13.20      2.41 o 
   5   2   2       20.76       21.02      3.95 o 
   6   2   2       98.19       85.72      8.35 o 
   7   2   2        1.75       22.21      8.71 o 
  -5   3   2       38.04       59.66      6.04 o 
  -4   3   2       22.94       26.85      3.78 o 
  -3   3   2      135.59      154.42      4.66 o 
  -2   3   2      273.25      254.98      4.66 o 
  -1   3   2       71.74       71.70      2.52 o 
   0   3   2      996.28      954.61      9.09 o 
   1   3   2      339.08      295.58      4.04 o 
   2   3   2      676.18      750.45      9.47 o 
   3   3   2      263.66      241.38      4.31 o 
   4   3   2      261.66      239.41      4.92 o 
   5   3   2      238.98      277.04      9.42 o 
   6   3   2      110.73      111.70      7.05 o 
   7   3   2       17.44       12.42      8.89 o 
  -5   4   2        9.62        8.38      8.98 o 
  -4   4   2       32.55       33.16      8.83 o 
  -3   4   2       49.68       65.30      5.08 o 
  -2   4   2      119.53      114.72      5.59 o 
  -1   4   2      122.79      123.68      3.79 o 
   0   4   2      251.55      266.99      4.22 o 
   1   4   2        4.20       91.98      5.32 o 
   2   4   2      140.03      122.82      3.60 o 
   3   4   2        4.14       32.80      2.80 o 
   4   4   2        4.87       29.47      3.71 o 
   5   4   2      101.79      111.76      6.21 o 
   6   4   2       94.25       89.27      9.15 o 
   7   4   2        4.44        2.68      9.11 o 
  -4   5   2       32.35       10.48      7.93 o 
  -3   5   2       44.51       35.56      5.57 o 
  -2   5   2      139.07      133.45      9.91 o 
  -1   5   2       79.83       81.71      4.44 o 
   0   5   2       61.16       66.57      4.12 o 
   1   5   2      774.12      738.43     11.94 o 
   2   5   2        3.10       16.14      2.60 o 
   3   5   2      488.24      444.91      9.23 o 
   4   5   2      109.97      133.62      6.19 o 
   5   5   2       50.11       53.44      4.78 o 
   6   5   2      114.96      121.78      8.82 o 
  -3   6   2       13.84       44.16     15.37 o 
  -2   6   2       13.38       21.24      6.06 o 
  -1   6   2        3.05        6.64      3.47 o 
   0   6   2       17.96       26.49      4.11 o 
   1   6   2      172.70      166.90      6.36 o 
   2   6   2      383.89      373.39      8.13 o 
   3   6   2        6.68       13.76      4.20 o 
   4   6   2        7.28       11.28      4.25 o 
   5   6   2      124.04      148.55      6.79 o 
   6   6   2       41.69       34.34      7.18 o 
  -1   7   2       19.07       22.59      4.48 o 
   0   7   2       92.61       99.73      7.00 o 
   1   7   2       83.15       75.73      6.66 o 
   2   7   2       36.20       38.54      5.64 o 
   3   7   2       79.66       86.22      5.68 o 
   4   7   2       88.19       99.34      6.17 o 
   5   7   2        5.47       19.09     11.79 o 
  -4  -7   3      107.78      113.27      6.32 o 
  -3  -7   3       56.75       53.36      6.42 o 
  -2  -7   3       52.18       45.03      5.94 o 
  -1  -7   3       25.80       27.85      5.16 o 
   0  -7   3       36.68       45.82      4.36 o 
   1  -7   3       26.14       17.93      9.47 o 
  -5  -6   3        1.78       13.14      5.52 o 
  -4  -6   3        8.58        6.09      4.04 o 
  -3  -6   3      268.47      223.50      6.84 o 
  -2  -6   3        1.27        9.10      4.41 o 
  -1  -6   3       57.68       66.10      4.76 o 
   0  -6   3       68.00       56.58      4.66 o 
   1  -6   3       79.01       85.65      6.53 o 
   2  -6   3       12.43       26.47      4.08 o 
   3  -6   3       29.99       30.13      4.15 o 
  -6  -5   3       58.23       54.41      7.27 o 
  -5  -5   3      107.73      117.61      6.13 o 
  -4  -5   3       61.26       67.73      5.07 o 
  -3  -5   3      200.69      180.91      5.88 o 
  -2  -5   3        7.78       10.13      2.87 o 
  -1  -5   3      136.21      130.91      5.81 o 
   0  -5   3       64.15       81.53      4.32 o 
   1  -5   3        4.26       20.33      3.46 o 
   2  -5   3       31.54       36.85      3.61 o 
   3  -5   3        1.80       17.70     15.31 o 
   4  -5   3        2.25       -2.81     13.53 o 
  -6  -4   3       11.16        6.55      7.07 o 
  -5  -4   3       13.10       10.30      5.87 o 
  -4  -4   3       42.44       42.37      3.99 o 
  -3  -4   3      109.31      102.99      3.62 o 
  -2  -4   3       52.00      111.42      3.64 o 
  -1  -4   3      411.26      399.02      6.54 o 
   0  -4   3        6.75       11.74      1.95 o 
   1  -4   3      343.64      321.60      6.50 o 
   2  -4   3      111.68       91.77     16.64 o 
   3  -4   3       13.01       -6.65     12.38 o 
   4  -4   3       74.87       67.48     12.06 o 
   5  -4   3       28.29       36.87     23.89 o 
  -7  -3   3      145.40      138.81     18.03 o 
  -6  -3   3       29.46       23.12     11.08 o 
  -5  -3   3       67.76       47.23      4.59 o 
  -4  -3   3      159.89      171.81      4.66 o 
  -2  -3   3       55.77       53.49      2.67 o 
  -1  -3   3       34.40       37.26      2.13 o 
   0  -3   3       87.15       71.90      2.93 o 
   1  -3   3      107.43      121.14      8.87 o 
   2  -3   3      103.04      121.17      9.48 o 
   3  -3   3       83.37      107.19     11.55 o 
   4  -3   3       24.19       42.09      6.53 o 
   5  -3   3        7.31       40.33     17.53 o 
   6  -3   3        0.65        6.57     12.74 o 
  -7  -2   3        0.10       -1.01      6.14 o 
  -6  -2   3       25.78       45.03     13.52 o 
  -5  -2   3       59.96       77.21      7.83 o 
  -4  -2   3       72.16       99.43      5.28 o 
  -3  -2   3       78.35       91.29      3.44 o 
  -2  -2   3      115.55      111.44      4.13 o 
  -1  -2   3      928.07      882.71      8.17 o 
   0  -2   3       18.79       25.62      1.76 o 
   1  -2   3       18.84       33.21      5.33 o 
   2  -2   3     2788.61     2853.09     45.80 o 
   3  -2   3      347.43      404.37      9.53 o 
   4  -2   3      201.68      182.55      5.48 o 
   5  -2   3      127.50      131.17      8.63 o 
   6  -2   3        0.36        3.17      5.29 o 
  -7  -1   3        6.51       30.73      7.33 o 
  -6  -1   3      365.71      318.61     11.40 o 
  -5  -1   3       69.94       83.26      4.73 o 
  -4  -1   3      123.25      121.06      3.66 o 
  -3  -1   3      230.12      223.68      4.25 o 
  -2  -1   3       18.61       28.48      2.26 o 
  -1  -1   3        4.95       12.59      1.51 o 
   0  -1   3      673.86      633.32      5.31 o 
   2  -1   3        6.45       52.91      3.82 o 
   3  -1   3       18.65       21.71      3.05 o 
   4  -1   3        3.43        2.68      1.88 o 
   5  -1   3       67.66       70.74      4.19 o 
   6  -1   3        6.41        8.94      6.26 o 
   7  -1   3       18.93        6.60      7.49 o 
  -6   0   3        5.82       18.08      5.48 o 
  -5   0   3      204.27      188.38      6.18 o 
  -4   0   3       39.03       37.17      2.62 o 
  -3   0   3       28.98       31.31      2.50 o 
  -2   0   3      536.77      489.21      5.03 o 
  -1   0   3      297.51      264.12      3.03 o 
   0   0   3        7.61       19.71      1.21 o 
   2   0   3      343.99      334.80      3.84 o 
   3   0   3       86.47       45.40      2.08 o 
   4   0   3        6.89        3.88      1.80 o 
   5   0   3      203.89      172.80      6.02 o 
   6   0   3        2.52        6.05      4.07 o 
   7   0   3       14.44       13.63      6.12 o 
  -6   1   3      104.45      118.13      7.41 o 
  -5   1   3        5.58        1.95      4.89 o 
  -4   1   3        3.97       -0.59      2.61 o 
  -3   1   3      226.18      219.10      3.64 o 
  -2   1   3      229.83      249.46      3.61 o 
   0   1   3       85.74      118.34      8.62 o 
   1   1   3       15.19        1.23      1.11 o 
   2   1   3      350.16      298.43      3.54 o 
   3   1   3       25.55       20.85      2.15 o 
   4   1   3       98.34       92.18      3.51 o 
   5   1   3       76.15       84.29      4.95 o 
   6   1   3       25.47       39.89      4.75 o 
   7   1   3       89.92       94.50      8.33 o 
  -6   2   3       12.64       16.48      5.18 o 
  -5   2   3       48.31       61.31      6.12 o 
  -4   2   3      100.45      112.17      5.01 o 
  -3   2   3       50.51       75.55      2.77 o 
  -2   2   3      232.25      210.64      3.55 o 
  -1   2   3      171.31      185.18      3.37 o 
   0   2   3      337.86      311.76      3.94 o 
   1   2   3      101.74       85.39      2.59 o 
   2   2   3      120.63      113.17      3.13 o 
   3   2   3      209.04      177.78      3.63 o 
   4   2   3        5.39        6.97      2.08 o 
   5   2   3       30.40       56.59      4.57 o 
   6   2   3        7.06       12.56      5.93 o 
   7   2   3       24.17       22.26      6.93 o 
  -5   3   3       18.03       41.04      5.60 o 
  -4   3   3       14.45       19.24      3.64 o 
  -3   3   3        5.91       11.23      3.20 o 
  -2   3   3       13.72       17.32      2.53 o 
  -1   3   3       28.40       36.01      2.29 o 
   0   3   3      596.63      645.18      7.11 o 
   1   3   3        4.97       -0.71      1.90 o 
   2   3   3       21.20      110.96     33.49 o 
   3   3   3      502.61      449.54      5.88 o 
   4   3   3       84.95       97.41      3.42 o 
   5   3   3       30.34       31.61      5.36 o 
   6   3   3      132.04      139.10      8.80 o 
   7   3   3       75.19       62.84     10.05 o 
  -5   4   3       18.20       25.29     10.65 o 
  -4   4   3       53.39       60.70      8.10 o 
  -3   4   3       45.87       47.21      4.98 o 
  -2   4   3       60.92       57.56      5.02 o 
  -1   4   3      153.93      144.78      3.89 o 
   0   4   3       66.69       71.96      2.96 o 
   1   4   3       48.89      101.79      4.47 o 
   2   4   3      213.33      212.74      4.89 o 
   3   4   3        0.54        0.03      2.19 o 
   4   4   3       90.98      104.81      4.91 o 
   5   4   3       10.10        9.69      4.02 o 
   6   4   3        2.92       13.50      6.01 o 
   7   4   3        3.02        1.67      8.84 o 
  -4   5   3        0.74       -5.72      8.72 o 
  -3   5   3       28.05       32.50      6.07 o 
  -2   5   3        7.80        5.22      5.04 o 
  -1   5   3        2.27        4.06      3.29 o 
   0   5   3      258.96      299.91      6.99 o 
   1   5   3      130.85      130.13      4.09 o 
   2   5   3       91.81      116.03      5.01 o 
   3   5   3     1081.44     1037.91     16.07 o 
   4   5   3        3.60        9.71      3.82 o 
   5   5   3       56.52       62.26      6.63 o 
   6   5   3      172.75      175.98      8.74 o 
  -3   6   3       20.93       19.16     10.11 o 
  -2   6   3       70.11       61.86      4.73 o 
  -1   6   3       14.92       38.82      4.24 o 
   0   6   3       24.90       22.43      4.20 o 
   1   6   3       53.68       64.78      6.11 o 
   2   6   3        8.39       18.83      3.94 o 
   3   6   3       22.49       30.38      4.59 o 
   4   6   3        1.07       20.83      4.38 o 
   5   6   3        6.53       25.36      6.90 o 
   6   6   3       17.96       19.12      6.65 o 
  -1   7   3       22.13       20.07      7.73 o 
   0   7   3       26.83       25.52      6.20 o 
   1   7   3      108.40       99.65      9.29 o 
   2   7   3       14.10       17.66      5.11 o 
   3   7   3       69.20       64.79      6.76 o 
   4   7   3      208.66      185.43      8.04 o 
   5   7   3        6.09       17.98      6.76 o 
  -4  -7   4       33.10       56.24     11.39 o 
  -3  -7   4       13.54       17.10      5.62 o 
  -2  -7   4      202.36      159.52      7.57 o 
  -1  -7   4       44.36       40.83      5.62 o 
   0  -7   4       29.35       27.32      3.77 o 
   1  -7   4       34.12       42.45      5.42 o 
  -5  -6   4       36.81       41.21      6.87 o 
  -4  -6   4        9.80        7.96      4.18 o 
  -3  -6   4        0.27        0.54      4.03 o 
  -2  -6   4       43.05       31.29      5.03 o 
  -1  -6   4       29.34       36.12      4.35 o 
   0  -6   4        0.45        0.84      3.34 o 
   1  -6   4        9.51        6.83      3.51 o 
   2  -6   4        3.71        0.45      3.44 o 
   3  -6   4       25.01       30.42      6.53 o 
  -6  -5   4       49.40       46.37      7.80 o 
  -5  -5   4      169.15      179.53      6.83 o 
  -4  -5   4      127.69      131.12      5.96 o 
  -3  -5   4       75.00       89.25      4.78 o 
  -2  -5   4      301.07      292.48      6.33 o 
  -1  -5   4       71.69       68.93      4.51 o 
   0  -5   4      267.72      314.09      6.93 o 
   1  -5   4       18.44       22.85      3.40 o 
   2  -5   4       97.20       87.25      5.39 o 
   3  -5   4       62.30       81.45     19.43 o 
   4  -5   4        0.21        0.82     13.64 o 
  -6  -4   4       92.93       93.66     13.82 o 
  -5  -4   4        0.96        1.15      5.26 o 
  -4  -4   4        4.98       20.74      3.81 o 
  -3  -4   4        0.92       41.38      2.96 o 
  -2  -4   4        9.74       26.90      2.83 o 
   0  -4   4       11.89        8.95      1.93 o 
   1  -4   4       62.93       70.66      3.33 o 
   2  -4   4       62.51       59.02     19.07 o 
   3  -4   4       45.48       77.53     16.97 o 
   4  -4   4       40.79       36.60     10.44 o 
  -6  -3   4       62.83       57.96      8.42 o 
  -5  -3   4      130.05      146.48     10.08 o 
  -4  -3   4      294.93      276.59      6.55 o 
  -3  -3   4      348.66      337.83      5.50 o 
  -2  -3   4      203.24      209.47      4.26 o 
  -1  -3   4      263.14      257.92      5.84 o 
   0  -3   4      983.57      923.76      9.45 o 
   1  -3   4        2.72       -2.28      2.28 o 
   2  -3   4       13.26       15.27      7.15 o 
   3  -3   4      861.08      817.65     17.84 o 
   4  -3   4      143.16      155.49     10.02 o 
   5  -3   4       63.69       63.95      8.83 o 
   6  -3   4       16.91       29.98     10.32 o 
  -6  -2   4        8.41       -7.09     13.32 o 
  -5  -2   4      213.36      204.28      7.55 o 
  -4  -2   4      178.14      175.21      4.75 o 
  -3  -2   4       20.02       23.56      2.55 o 
  -2  -2   4       22.74       15.31      2.54 o 
  -1  -2   4      282.87      224.69      3.85 o 
   0  -2   4      103.92      102.18      2.74 o 
   1  -2   4      156.49      155.28      3.86 o 
   2  -2   4      484.86      526.94     12.38 o 
   3  -2   4       31.79       44.14      4.99 o 
   4  -2   4      323.37      331.69     17.01 o 
   5  -2   4       23.20       30.16      7.60 o 
   6  -2   4       86.14       83.69      7.53 o 
  -6  -1   4      320.07      288.47     16.69 o 
  -5  -1   4       14.54       24.12      4.72 o 
  -4  -1   4     1130.78     1038.13     12.70 o 
  -3  -1   4      215.04      195.50      3.90 o 
  -2  -1   4      129.50      103.02      2.88 o 
  -1  -1   4     2028.58     1956.10     16.18 o 
   0  -1   4      487.45      542.08      4.69 o 
   1  -1   4      452.14      437.01      4.18 o 
   3  -1   4      465.22      474.17      7.67 o 
   4  -1   4       22.07       24.42      2.22 o 
   5  -1   4       21.64       18.23      4.36 o 
   6  -1   4      109.59      107.07      7.55 o 
   7  -1   4       23.41       25.81      6.73 o 
  -6   0   4        0.54        8.43      4.69 o 
  -5   0   4       30.79       36.46      4.23 o 
  -4   0   4       11.40       10.12      3.02 o 
  -3   0   4      169.53      176.45      3.73 o 
  -2   0   4       35.04       54.47      2.50 o 
  -1   0   4      514.97      480.87      5.16 o 
   0   0   4     1086.38     1252.47     11.72 o 
   1   0   4       78.76      121.81      2.06 o 
   2   0   4      502.91      471.11      4.98 o 
   3   0   4      616.80      602.17      6.44 o 
   4   0   4       72.68       70.85      2.64 o 
   5   0   4      312.81      273.55      7.14 o 
   6   0   4       53.91       57.25      5.30 o 
   7   0   4       60.81       66.90      5.91 o 
  -6   1   4       99.41      106.35      8.37 o 
  -5   1   4       87.53      103.98      6.34 o 
  -4   1   4      151.94      159.42      5.06 o 
  -3   1   4      547.53      537.60      6.76 o 
  -2   1   4       76.88       81.62      2.55 o 
  -1   1   4      699.06      696.89      6.35 o 
   0   1   4      691.95      704.69      7.29 o 
   1   1   4      320.59      311.60      3.73 o 
   2   1   4      335.06      278.29      3.75 o 
   3   1   4       99.36      105.47      2.73 o 
   4   1   4       38.00       34.12      2.46 o 
   5   1   4        6.69        8.04      3.39 o 
   6   1   4        0.34       -1.09      4.33 o 
   7   1   4        6.96       -6.90      8.64 o 
  -6   2   4        1.75       14.20      4.20 o 
  -5   2   4        1.52       12.14      4.33 o 
  -4   2   4        9.13       12.37      3.31 o 
  -3   2   4       58.46       58.14      3.43 o 
  -2   2   4       30.29       45.25      2.19 o 
  -1   2   4      511.14      510.87      7.62 o 
   0   2   4       32.27       51.80      2.46 o 
   1   2   4     2350.59     2331.76     21.94 o 
   2   2   4      271.80      228.35      3.94 o 
   3   2   4       96.86      104.16      3.08 o 
   4   2   4      609.69      588.52      8.66 o 
   5   2   4      158.11      165.68      6.05 o 
   6   2   4       98.40      107.62      8.28 o 
   7   2   4      106.40       93.31     10.81 o 
  -5   3   4       68.79       72.62      6.75 o 
  -4   3   4       58.78       68.88      4.65 o 
  -3   3   4      168.33      149.26      6.41 o 
  -2   3   4       97.10      104.19      4.44 o 
  -1   3   4      247.35      216.68      4.86 o 
   0   3   4       35.87        6.99      1.89 o 
   1   3   4      523.60      534.86      6.73 o 
   2   3   4       24.23        4.82      2.20 o 
   3   3   4       10.76        3.79      2.08 o 
   5   3   4        8.48       56.04      6.12 o 
   6   3   4       22.96       25.14      7.58 o 
   7   3   4        4.12       -2.11      7.42 o 
  -4   4   4        2.80       12.35      6.10 o 
  -3   4   4       21.41       22.29      5.22 o 
  -2   4   4      183.01      148.03      6.71 o 
  -1   4   4       39.22       36.27      3.76 o 
   0   4   4       37.47       38.92      2.83 o 
   1   4   4      571.44      559.07      7.39 o 
   2   4   4      453.10      400.15      6.19 o 
   3   4   4       23.46       62.52      3.34 o 
   4   4   4     1139.23     1098.00     16.45 o 
   5   4   4       48.71       75.99      5.49 o 
   6   4   4       57.23       50.59      8.49 o 
   7   4   4      150.40      168.56     15.03 o 
  -3   5   4        3.62        1.97      6.13 o 
  -2   5   4       78.54       81.76      6.08 o 
  -1   5   4       34.84       25.05      4.48 o 
   0   5   4       55.64       79.28      4.52 o 
   1   5   4       17.83       27.34      2.91 o 
   2   5   4       62.24       61.12      3.52 o 
   3   5   4       22.50       26.91      4.31 o 
   4   5   4       29.54       43.26      4.59 o 
   5   5   4       11.04       24.76      5.23 o 
   6   5   4       10.49       23.41      6.17 o 
  -2   6   4       40.45       32.88      5.43 o 
  -1   6   4       30.23       44.28      5.96 o 
   0   6   4       55.58       56.99      7.97 o 
   1   6   4      108.55      100.52      6.64 o 
   2   6   4      234.76      216.53      6.66 o 
   3   6   4       15.62       15.22      4.18 o 
   4   6   4      180.58      175.51      7.92 o 
   5   6   4      186.38      180.39      8.29 o 
   6   6   4        3.68       -0.74      5.98 o 
  -1   7   4       58.11       49.64      7.32 o 
   0   7   4        0.70       -0.77      5.22 o 
   1   7   4        2.44        0.57      4.79 o 
   2   7   4       19.88       36.39      5.84 o 
   3   7   4        5.79        9.67      4.42 o 
   4   7   4       19.57       28.88      4.67 o 
   5   7   4        8.21       24.40     10.20 o 
  -4  -7   5       21.16       39.63     11.21 o 
  -3  -7   5        2.98       -4.76      4.76 o 
  -2  -7   5       46.41       48.41      5.69 o 
  -1  -7   5       24.36       22.81      5.05 o 
   0  -7   5       24.34       24.37      4.48 o 
   1  -7   5       17.62       19.99      4.59 o 
  -5  -6   5       28.26       35.10      6.00 o 
  -4  -6   5      203.33      186.65      6.94 o 
  -3  -6   5       56.13       52.14      4.92 o 
  -2  -6   5       52.44       56.69      5.51 o 
  -1  -6   5      120.52      110.60      5.36 o 
   0  -6   5       25.67       25.51      5.10 o 
   1  -6   5      104.92       98.99      5.45 o 
   2  -6   5        1.21        0.59      3.68 o 
   3  -6   5       37.29       38.28      5.10 o 
  -6  -5   5        2.09       -8.75     10.88 o 
  -5  -5   5       16.40       12.90      4.77 o 
  -4  -5   5        0.20        3.38      3.35 o 
  -3  -5   5       15.29       20.90      3.44 o 
  -2  -5   5       20.46       23.54      3.78 o 
  -1  -5   5        2.42        2.63      3.37 o 
   0  -5   5      193.45      182.07      5.42 o 
   1  -5   5        8.84       14.84      3.34 o 
   2  -5   5      120.40      119.51      4.65 o 
   3  -5   5       22.78        8.45     15.17 o 
   4  -5   5        1.13        5.87     13.91 o 
  -6  -4   5      152.66      140.84     15.59 o 
  -5  -4   5       54.71       47.53      6.02 o 
  -4  -4   5       56.95       52.75      4.51 o 
  -3  -4   5      266.09      257.56      6.00 o 
  -2  -4   5      134.70      131.70      3.97 o 
  -1  -4   5       29.54       27.97      2.87 o 
   0  -4   5      152.29      135.90      4.47 o 
   1  -4   5      134.40      121.95      4.12 o 
   2  -4   5       14.90        4.30     10.38 o 
   3  -4   5        9.28        8.32     13.31 o 
   4  -4   5      174.16      146.95     13.85 o 
   5  -4   5       40.74       25.15     24.16 o 
  -6  -3   5        0.49        2.87      6.78 o 
  -5  -3   5        7.11       14.12      8.44 o 
  -4  -3   5       16.49       82.57      5.30 o 
  -3  -3   5      103.79      115.12      3.81 o 
  -2  -3   5       15.28       18.40      2.22 o 
  -1  -3   5      128.87      113.24      3.11 o 
   0  -3   5       35.80       44.81      2.26 o 
   1  -3   5      131.11      126.65      2.91 o 
   2  -3   5       24.43        9.87      7.11 o 
   3  -3   5      282.65      283.25     14.20 o 
   4  -3   5       12.62        5.76      5.71 o 
   5  -3   5      132.81      153.04     11.16 o 
   6  -3   5        8.21       12.35     10.40 o 
  -6  -2   5       74.24       83.26     10.10 o 
  -5  -2   5      342.29      318.38     11.34 o 
  -4  -2   5      115.91      133.89      4.86 o 
  -3  -2   5      807.28      783.98     11.06 o 
  -2  -2   5       64.41       68.85      3.38 o 
  -1  -2   5       15.02        3.54      2.23 o 
   0  -2   5      136.97      127.79      3.00 o 
   1  -2   5      307.40      360.63      4.49 o 
   2  -2   5       11.55       21.27      4.29 o 
   3  -2   5       13.33       19.85      4.58 o 
   4  -2   5      127.55      156.02      8.66 o 
   5  -2   5       10.51       10.66      4.41 o 
   6  -2   5       29.83       22.54      9.23 o 
  -6  -1   5        7.95        8.69      5.30 o 
  -5  -1   5       17.73       13.32      4.43 o 
  -4  -1   5       10.54        4.22      3.29 o 
  -3  -1   5       11.78        8.72      2.12 o 
  -2  -1   5      448.33      397.16      5.60 o 
  -1  -1   5        6.76        6.67      2.06 o 
   0  -1   5      459.01      454.22      4.54 o 
   2  -1   5       53.83       97.80      2.54 o 
   3  -1   5      226.73      220.00      4.92 o 
   4  -1   5       53.32       61.12      2.95 o 
   5  -1   5       24.44       21.15      5.61 o 
   6  -1   5       95.33       84.51      7.10 o 
   7  -1   5        0.28        5.02      9.38 o 
  -6   0   5       21.52       36.06      5.70 o 
  -5   0   5      143.84      141.11      7.04 o 
  -4   0   5        0.72       -2.50      3.20 o 
  -3   0   5       75.89       66.56      2.91 o 
  -2   0   5      607.08      579.46      7.64 o 
  -1   0   5      522.06      637.10      6.94 o 
   0   0   5      660.11      752.19      7.01 o 
   1   0   5       13.51      104.81      5.06 o 
   2   0   5       19.61       13.66      1.74 o 
   3   0   5        2.43       -0.72      1.13 o 
   4   0   5        7.43        4.55      1.67 o 
   5   0   5        4.55        2.53      3.28 o 
   6   0   5       18.53       20.40      4.48 o 
   7   0   5        6.49        8.47      7.94 o 
  -6   1   5       16.84       25.50      5.94 o 
  -5   1   5       21.36       29.16      6.43 o 
  -4   1   5       20.41        9.46      3.07 o 
  -3   1   5      139.57      143.98      4.12 o 
  -2   1   5       54.46       68.00      2.42 o 
  -1   1   5      209.38      205.11      3.53 o 
   0   1   5      436.01      456.92      8.30 o 
   1   1   5       52.30        5.19      6.65 o 
   2   1   5      912.71      880.98      8.10 o 
   3   1   5       36.89       16.74      1.74 o 
   4   1   5       88.54       92.48      3.29 o 
   5   1   5       72.32       76.52      4.55 o 
   6   1   5       32.38       38.88      5.34 o 
   7   1   5       12.63       -7.86      8.29 o 
  -5   2   5        8.38       26.26      8.29 o 
  -4   2   5       37.40       33.43      3.81 o 
  -3   2   5        7.16        6.67      2.81 o 
  -2   2   5       22.24       28.04      2.53 o 
  -1   2   5       53.90       66.60      4.44 o 
   0   2   5       20.15       18.16      2.03 o 
   1   2   5      361.57      362.75      5.65 o 
   2   2   5      357.19      403.88      5.84 o 
   3   2   5      125.10      127.16      3.21 o 
   4   2   5      119.39      166.31      4.78 o 
   5   2   5        4.58        5.44      3.31 o 
   6   2   5       37.45       43.83      6.82 o 
   7   2   5       54.23       47.77      8.86 o 
  -5   3   5       36.34       38.92      6.48 o 
  -4   3   5       93.63       88.08      5.07 o 
  -3   3   5        5.06        7.49      4.22 o 
  -2   3   5      137.71      137.80      6.71 o 
  -1   3   5      221.49      199.56      4.80 o 
   0   3   5      143.54      136.56      3.37 o 
   1   3   5       23.97       10.87      2.36 o 
   2   3   5      251.37      263.17      4.98 o 
   3   3   5      470.42      458.92      6.54 o 
   4   3   5      121.80      138.94      4.08 o 
   5   3   5      396.63      350.76      9.84 o 
   6   3   5        3.40        2.94      6.98 o 
   7   3   5        2.95       -2.57      6.65 o 
  -4   4   5        0.42       -1.29      4.61 o 
  -3   4   5        4.88        5.51      4.26 o 
  -2   4   5        0.21        0.93      4.35 o 
  -1   4   5        7.38       -2.12      3.28 o 
   0   4   5        8.71        8.80      2.12 o 
   1   4   5       14.98       22.07      2.66 o 
   2   4   5       64.03       67.24      3.51 o 
   3   4   5       30.44       54.75      3.65 o 
   4   4   5      536.46      537.50     10.24 o 
   5   4   5        9.63        8.84      5.16 o 
   6   4   5       61.75       66.37      7.43 o 
   7   4   5       85.57       88.82     15.63 o 
  -3   5   5       14.35       11.71      4.74 o 
  -2   5   5       74.05       67.57      5.44 o 
  -1   5   5      185.44      172.26      6.84 o 
   0   5   5       44.24       33.56      4.41 o 
   1   5   5       22.05       14.07      2.95 o 
   2   5   5      223.84      229.01      6.09 o 
   3   5   5       69.77       91.55      5.48 o 
   4   5   5        6.39       11.70      4.00 o 
   5   5   5       64.31       71.94      7.67 o 
   6   5   5       33.12       36.27      6.77 o 
  -2   6   5        0.00       -1.65      5.08 o 
  -1   6   5       18.32        8.20      5.54 o 
   0   6   5        1.28        7.89      5.43 o 
   1   6   5       66.92       77.68      7.06 o 
   2   6   5       35.21       35.89      4.47 o 
   3   6   5       16.84       14.96      4.20 o 
   4   6   5       90.14       93.78      6.02 o 
   5   6   5      118.04      136.17      9.91 o 
   6   6   5        2.34       -5.86      5.86 o 
   0   7   5        1.55       -3.96      5.42 o 
   1   7   5       95.90       77.43     11.17 o 
   2   7   5       10.93       14.06      5.32 o 
   3   7   5       45.56       35.22      5.17 o 
   4   7   5       30.90       53.96      6.03 o 
  -3  -7   6       67.15       66.07      7.31 o 
  -2  -7   6       12.79        8.43      5.09 o 
  -1  -7   6       25.08       23.45      6.68 o 
   0  -7   6        0.18        3.62      3.79 o 
   1  -7   6       13.38       23.94      9.67 o 
  -4  -6   6       26.87       25.32      5.34 o 
  -3  -6   6       35.16       30.00      5.84 o 
  -2  -6   6       95.58       84.81      6.23 o 
  -1  -6   6       81.11       63.19      4.79 o 
   0  -6   6       30.55       28.34      3.83 o 
   1  -6   6      134.43      115.95      5.70 o 
   2  -6   6        2.50       11.91      3.86 o 
   3  -6   6       98.90      102.02      8.15 o 
  -5  -5   6      181.77      188.47      7.86 o 
  -4  -5   6        8.71       16.33      3.58 o 
  -3  -5   6       22.07       23.94      4.10 o 
  -2  -5   6      105.40      113.94      5.69 o 
  -1  -5   6        1.00       15.17      3.91 o 
   0  -5   6        1.72        8.34      3.46 o 
   1  -5   6        1.40        2.61      3.33 o 
   2  -5   6        0.21       -2.30      3.02 o 
   3  -5   6        1.66       -4.72     15.24 o 
   4  -5   6       47.87       56.11     17.07 o 
  -6  -4   6       80.59       85.31     10.36 o 
  -5  -4   6       28.62       32.61      8.47 o 
  -4  -4   6      126.51      122.26      5.66 o 
  -3  -4   6      133.69      152.08      5.46 o 
  -2  -4   6      146.37      147.55      4.25 o 
  -1  -4   6      225.38      201.48      5.07 o 
   0  -4   6      137.45      120.67      3.81 o 
   1  -4   6      202.00      189.28      4.46 o 
   2  -4   6       74.39       83.39      9.12 o 
   3  -4   6       15.83       24.30      8.79 o 
   4  -4   6      326.36      320.93     24.03 o 
   5  -4   6       59.58       45.85     25.35 o 
  -6  -3   6       13.11       -1.75      6.28 o 
  -5  -3   6       43.25       39.18     10.12 o 
  -4  -3   6      393.72      366.97      8.60 o 
  -3  -3   6      186.00      199.71      6.24 o 
  -2  -3   6      245.90      230.52      4.59 o 
  -1  -3   6       49.57       56.54      2.70 o 
   0  -3   6      136.48      127.10      2.91 o 
   1  -3   6        6.40       -1.37      1.51 o 
   2  -3   6       20.88       20.84      4.33 o 
   3  -3   6      169.13      180.08     16.63 o 
   4  -3   6       20.26       29.74      6.38 o 
   5  -3   6        7.74       31.25      9.39 o 
   6  -3   6       17.29       30.15     17.13 o 
  -6  -2   6       33.16       29.86      6.40 o 
  -5  -2   6      184.82      197.34      9.93 o 
  -4  -2   6       72.02       76.43      5.44 o 
  -3  -2   6      428.72      405.85      7.20 o 
  -2  -2   6      193.53      177.21      4.75 o 
  -1  -2   6      420.64      370.72      5.77 o 
   0  -2   6      531.08      495.21      5.63 o 
   1  -2   6      344.93      299.73      3.87 o 
   2  -2   6      163.80      159.38      6.15 o 
   3  -2   6      157.08      155.49      5.92 o 
   4  -2   6      136.56      192.86     10.30 o 
   5  -2   6       21.20       26.22      6.68 o 
   6  -2   6        9.18       19.50      8.67 o 
  -6  -1   6        9.15       23.55      7.71 o 
  -5  -1   6       48.06       50.87      5.85 o 
  -4  -1   6      204.71      215.44      7.32 o 
  -3  -1   6       90.87      103.09      3.97 o 
  -2  -1   6       61.52       71.54      2.99 o 
  -1  -1   6      314.87      339.29      4.86 o 
   0  -1   6      788.65      770.26      7.41 o 
   1  -1   6       75.22      100.06      2.36 o 
   2  -1   6      104.36      106.54      2.51 o 
   3  -1   6       40.98       67.84      2.66 o 
   4  -1   6      150.29      148.09      4.63 o 
   5  -1   6       28.33       33.20      4.64 o 
   6  -1   6       47.05       45.80      6.09 o 
   7  -1   6       41.81       38.14      7.54 o 
  -6   0   6       34.38       43.71      6.08 o 
  -5   0   6      138.85      138.88      6.81 o 
  -4   0   6      154.82      144.50      5.60 o 
  -3   0   6      258.33      235.45      4.72 o 
  -2   0   6      413.94      395.59      6.25 o 
  -1   0   6      410.36      383.73      5.44 o 
   0   0   6      851.33     1017.92      9.07 o 
   1   0   6      446.00      516.59      4.96 o 
   2   0   6      286.43      267.44      3.54 o 
   3   0   6      332.44      307.49      4.28 o 
   4   0   6       88.71       75.18      2.83 o 
   5   0   6       73.70       86.34      5.96 o 
   6   0   6       11.30       14.34      5.59 o 
   7   0   6       20.90       30.00      6.57 o 
  -6   1   6       16.74       24.02      7.99 o 
  -5   1   6       30.14       33.17      4.92 o 
  -4   1   6        4.48        3.70      3.42 o 
  -3   1   6       33.95       36.85      2.68 o 
  -2   1   6       26.44       83.26      2.79 o 
  -1   1   6        4.81       32.19      2.28 o 
   1   1   6       16.28       15.15      2.06 o 
   2   1   6      781.95      775.93      8.40 o 
   3   1   6        7.13        2.99      1.53 o 
   4   1   6      133.07      130.92      3.69 o 
   5   1   6      265.10      231.81      7.29 o 
   6   1   6       21.18       19.48      4.78 o 
   7   1   6       53.64       52.19     11.10 o 
  -5   2   6       11.85       11.04      5.90 o 
  -4   2   6      182.95      179.26      6.42 o 
  -3   2   6      160.32      153.73      4.85 o 
  -2   2   6      200.82      206.86      4.33 o 
  -1   2   6      277.99      280.23      5.08 o 
   0   2   6      417.17      398.58      5.38 o 
   1   2   6      535.08      495.44      7.57 o 
   2   2   6       61.48       58.66      2.76 o 
   3   2   6      228.83      209.96      3.98 o 
   4   2   6      324.68      317.02      5.70 o 
   5   2   6       10.31       72.99      6.26 o 
   6   2   6      126.65      120.29      8.64 o 
   7   2   6        0.97       -3.10      6.41 o 
  -5   3   6        5.49       -5.47      5.47 o 
  -4   3   6       23.14       23.30      5.55 o 
  -3   3   6        1.34        5.70      4.43 o 
  -2   3   6       19.03       10.74      3.92 o 
  -1   3   6       43.09       41.47      2.96 o 
   0   3   6       20.08       13.90      2.23 o 
   1   3   6       45.61       35.20      2.85 o 
   2   3   6      465.33      470.88      6.80 o 
   3   3   6       93.43      157.90      4.97 o 
   4   3   6        2.34       41.71      3.39 o 
   5   3   6     1007.51      938.44     17.53 o 
   6   3   6       11.21       12.22      5.85 o 
   7   3   6       95.42       72.96     13.50 o 
  -4   4   6        2.12        2.71      5.37 o 
  -3   4   6      581.34      498.83     14.78 o 
  -2   4   6        4.28        0.66      4.49 o 
  -1   4   6      128.46      134.47      5.98 o 
   0   4   6      432.54      367.54      6.54 o 
   1   4   6       36.57       66.74      4.97 o 
   2   4   6       72.65      103.90      4.19 o 
   3   4   6      211.96      198.26      6.33 o 
   4   4   6       23.38       28.16      4.14 o 
   5   4   6       19.61       28.06      6.16 o 
   6   4   6       10.66       24.02      6.31 o 
   7   4   6       11.53       28.08     15.17 o 
  -3   5   6       21.95       29.96      5.80 o 
  -2   5   6       46.34       37.63      5.89 o 
  -1   5   6       16.43        9.03      7.13 o 
   0   5   6        8.47       13.56      6.19 o 
   1   5   6       91.25       88.43      5.02 o 
   2   5   6       86.59       76.77      4.66 o 
   3   5   6      147.70      152.28      5.26 o 
   4   5   6       33.67       39.07      4.58 o 
   5   5   6      145.49      153.17     10.46 o 
   6   5   6      164.28      170.01     11.92 o 
  -2   6   6       23.00       18.67      6.13 o 
  -1   6   6       12.77       11.96      6.00 o 
   0   6   6      139.88      113.85      8.37 o 
   1   6   6        9.59       24.21      5.97 o 
   2   6   6       71.86       73.89      5.73 o 
   3   6   6       12.27        9.86      4.19 o 
   4   6   6       21.45       24.11      5.51 o 
   5   6   6        6.69        3.73      6.23 o 
   6   6   6        4.15       11.66      8.99 o 
   0   7   6       24.75       26.44      6.90 o 
   1   7   6        7.83       10.96      6.53 o 
   2   7   6       90.25       81.73      7.76 o 
   3   7   6       53.22       56.30     10.48 o 
   4   7   6       48.24       62.62      9.36 o 
  -2  -7   7       27.20       18.91      6.24 o 
  -1  -7   7       20.94        9.50      5.00 o 
   0  -7   7       91.72       91.78     10.34 o 
  -4  -6   7       90.59       96.33      7.11 o 
  -3  -6   7        3.86       -0.21      4.81 o 
  -2  -6   7       11.79       12.93      4.79 o 
  -1  -6   7        4.46        4.98      4.31 o 
   0  -6   7        0.98       12.13      3.68 o 
   1  -6   7       13.97       14.09      4.14 o 
   2  -6   7        1.11       18.83      4.01 o 
  -5  -5   7      104.50      127.11     11.45 o 
  -4  -5   7       26.47       18.08      4.04 o 
  -3  -5   7      113.87      102.26      5.61 o 
  -2  -5   7       89.87      104.84      6.34 o 
  -1  -5   7       89.31       94.77      5.00 o 
   0  -5   7       61.78       59.40      4.53 o 
   1  -5   7       54.45       72.65      5.15 o 
   2  -5   7      106.16      102.63      5.04 o 
   3  -5   7        1.21      -16.17     16.17 o 
   4  -5   7        4.27        8.65     20.23 o 
  -5  -4   7        3.85       -0.16      6.35 o 
  -4  -4   7        3.25        1.36      3.77 o 
  -3  -4   7      216.05      212.78      7.18 o 
  -2  -4   7      262.10      243.07      5.24 o 
  -1  -4   7       81.27       95.76      4.31 o 
   0  -4   7       12.23       13.94      3.20 o 
   1  -4   7       91.74       96.14      5.76 o 
   2  -4   7        5.63       -3.22      3.22 o 
   3  -4   7        1.56       10.42      7.96 o 
   4  -4   7       60.05       64.78     14.15 o 
  -6  -3   7       13.30       12.56      7.44 o 
  -5  -3   7       65.07       57.88      8.98 o 
  -4  -3   7      217.36      229.35      8.35 o 
  -3  -3   7       14.04       24.86      4.27 o 
  -2  -3   7      769.03      708.83      9.80 o 
  -1  -3   7        3.86        1.68      2.32 o 
   0  -3   7       71.03       72.63      2.57 o 
   1  -3   7      318.37      287.45      4.07 o 
   2  -3   7       16.29       15.92      3.09 o 
   3  -3   7       29.44       57.29     10.77 o 
   4  -3   7       10.47       11.30     14.87 o 
   5  -3   7       41.41      116.55     33.62 o 
  -6  -2   7       10.63       18.45     17.48 o 
  -5  -2   7       12.07       20.20      6.80 o 
  -4  -2   7       19.50       27.52      4.55 o 
  -3  -2   7       40.99       51.54      4.62 o 
  -2  -2   7      116.43      124.02      4.33 o 
  -1  -2   7       24.65       23.98      2.14 o 
   0  -2   7       57.17       64.36      2.91 o 
   1  -2   7      280.26      279.38      4.08 o 
   2  -2   7       34.47       44.15      2.69 o 
   3  -2   7        9.31       20.77      3.13 o 
   4  -2   7       39.37       62.95      4.53 o 
   5  -2   7       70.89       67.75      7.98 o 
   6  -2   7        0.51       -2.18      4.97 o 
  -6  -1   7       42.99       41.36      8.87 o 
  -5  -1   7       36.75       37.23      6.27 o 
  -4  -1   7       66.58       60.07      6.31 o 
  -3  -1   7      110.73      109.64      4.56 o 
  -2  -1   7      117.03      107.93      4.05 o 
  -1  -1   7      143.79      165.60      4.79 o 
   0  -1   7       18.07       14.44      1.91 o 
   1  -1   7      185.15      174.78      3.26 o 
   2  -1   7       71.15       74.28      2.25 o 
   3  -1   7       21.43      105.43     22.83 o 
   4  -1   7       14.39       15.07      3.83 o 
   5  -1   7        8.87        9.55      4.33 o 
   6  -1   7        5.40        8.90      8.08 o 
  -6   0   7        1.58       -2.53      9.78 o 
  -5   0   7        0.46        7.66      5.55 o 
  -4   0   7        6.40        7.12      3.75 o 
  -3   0   7        0.83        3.63      2.53 o 
  -2   0   7       55.46       75.69      3.75 o 
  -1   0   7      126.56      113.37      3.55 o 
   0   0   7        1.85       -1.54      1.54 o 
   1   0   7      343.90      368.08      4.54 o 
   2   0   7       16.22       12.48      2.32 o 
   3   0   7      570.47      531.16      6.40 o 
   4   0   7        1.08       -3.20      3.20 o 
   5   0   7       47.59       35.65      4.95 o 
   6   0   7      117.89      110.34      7.73 o 
   7   0   7        1.23       11.69      6.76 o 
  -5   1   7       66.00       74.37     10.67 o 
  -4   1   7       25.15       22.35      3.96 o 
  -3   1   7       77.67       88.89      4.29 o 
  -2   1   7       53.32       53.38      2.58 o 
  -1   1   7      165.25      194.61      4.72 o 
   0   1   7       10.43        9.71      2.22 o 
   1   1   7      137.46      151.59      4.03 o 
   2   1   7       10.95        0.89      1.66 o 
   3   1   7       48.15       53.47      2.48 o 
   4   1   7        6.78       10.25      2.52 o 
   5   1   7        5.00        6.97      3.93 o 
   6   1   7        5.02        1.73      5.22 o 
   7   1   7        1.53       -6.51      6.51 o 
  -5   2   7        6.45        2.72      6.56 o 
  -4   2   7       47.79       48.07      6.43 o 
  -3   2   7       28.85       70.57      4.71 o 
  -2   2   7        4.60       12.33      2.96 o 
  -1   2   7      124.74      134.92      4.12 o 
   0   2   7      307.89      262.89      8.21 o 
   1   2   7       10.47       -1.80      2.14 o 
   2   2   7      100.82       88.91      3.13 o 
   3   2   7      411.47      464.58      9.41 o 
   4   2   7       53.46       68.20      3.92 o 
   5   2   7       26.90       41.40      4.13 o 
   6   2   7      536.78      455.45     13.39 o 
   7   2   7       22.58       15.25     11.24 o 
  -4   3   7       25.01       29.87      6.41 o 
  -3   3   7        9.87        9.78      5.16 o 
  -2   3   7      404.93      364.50      8.90 o 
  -1   3   7       34.98       43.54      3.17 o 
   0   3   7       40.57       39.30      2.72 o 
   1   3   7       51.69       63.28      4.92 o 
   2   3   7        1.81       26.50      3.30 o 
   3   3   7       24.64       35.85      3.30 o 
   4   3   7       13.48       79.06      6.99 o 
   5   3   7       41.93       44.05      6.16 o 
   6   3   7        0.09       -1.76      5.81 o 
   7   3   7       24.41       18.43      6.84 o 
  -4   4   7       10.56        6.72      5.99 o 
  -3   4   7      148.73      143.36      8.32 o 
  -2   4   7       48.62       55.60      6.11 o 
  -1   4   7      337.54      305.22      8.41 o 
   0   4   7       54.12       55.40      4.40 o 
   1   4   7       45.60       60.13      3.92 o 
   2   4   7      129.55      142.03      5.31 o 
   3   4   7      124.87      151.78      5.59 o 
   4   4   7      113.57      128.34      6.43 o 
   5   4   7        1.59       -5.20      5.20 o 
   6   4   7      112.37      114.02     19.34 o 
   7   4   7       44.70       64.41     27.65 o 
  -3   5   7        0.90       -0.65      5.99 o 
  -2   5   7       43.42       39.73      6.37 o 
  -1   5   7       13.20       10.53      5.75 o 
   0   5   7       27.41       22.76      5.41 o 
   1   5   7       67.73       74.55      5.76 o 
   2   5   7       35.76       42.51      5.31 o 
   3   5   7        4.29        7.92      4.29 o 
   4   5   7        4.12        8.31      4.46 o 
   5   5   7       36.16       50.72      8.41 o 
   6   5   7       35.37       34.57      8.27 o 
  -1   6   7        3.71       12.19      6.30 o 
   0   6   7      164.50      139.80      8.72 o 
   1   6   7       23.68       19.84      6.50 o 
   2   6   7       54.13       53.00      7.21 o 
   3   6   7       85.49       83.49      5.80 o 
   4   6   7       61.05       79.85      7.80 o 
   5   6   7       34.18       25.82      6.98 o 
   1   7   7        0.56       -5.71      5.71 o 
   2   7   7       45.63       34.79      8.06 o 
   3   7   7       27.13       53.62      5.91 o 
   4   7   7      114.76      140.24      9.49 o 
  -1  -7   8       22.73       10.85      5.35 o 
  -4  -6   8      113.27      129.41      7.31 o 
  -3  -6   8       29.48       24.28      5.80 o 
  -2  -6   8       40.99       33.95      6.15 o 
  -1  -6   8       74.77       86.72      9.35 o 
   0  -6   8       16.30       43.13      4.30 o 
   1  -6   8        3.58        7.28      4.56 o 
   2  -6   8       21.06       24.38      4.47 o 
  -5  -5   8        4.03       -0.41      7.70 o 
  -4  -5   8       35.95       41.40      4.79 o 
  -3  -5   8       22.10       16.42      4.22 o 
  -2  -5   8        1.40        8.82      4.59 o 
  -1  -5   8      235.37      259.80      7.02 o 
   0  -5   8        6.91        8.40      3.79 o 
   1  -5   8       64.71       57.48      4.93 o 
   2  -5   8       62.29       66.01      5.12 o 
   3  -5   8       37.86       46.23      6.71 o 
  -5  -4   8       25.71       16.62      6.24 o 
  -4  -4   8      165.28      168.12      6.22 o 
  -3  -4   8      183.40      193.80      7.07 o 
  -2  -4   8       39.32       64.05      4.12 o 
  -1  -4   8      620.41      577.47      9.14 o 
   0  -4   8       16.30       24.70      3.41 o 
   1  -4   8       13.02       16.51      3.20 o 
   2  -4   8       30.38       43.01      5.11 o 
   3  -4   8        3.67       10.76      9.08 o 
   4  -4   8        8.63      -12.11     12.11 o 
  -5  -3   8       13.73       15.66      6.15 o 
  -4  -3   8      106.71      109.05      6.17 o 
  -3  -3   8       64.72       73.70      5.35 o 
  -2  -3   8       29.38       35.04      3.46 o 
  -1  -3   8      211.46      187.51      4.44 o 
   0  -3   8      366.36      329.53      5.63 o 
   1  -3   8        1.47       -0.04      2.14 o 
   2  -3   8      342.67      290.57      5.65 o 
   3  -3   8      100.08      102.52     10.94 o 
   4  -3   8       21.81       64.25     11.63 o 
   5  -3   8       66.95       58.26     24.59 o 
  -5  -2   8      128.00      119.42      9.53 o 
  -4  -2   8       67.65       66.05      6.24 o 
  -3  -2   8      171.82      173.56      6.70 o 
  -2  -2   8       25.64       26.63      3.35 o 
  -1  -2   8      120.90      112.55      3.95 o 
   0  -2   8      228.24      209.59      4.69 o 
   1  -2   8      139.22      138.50      3.37 o 
   2  -2   8      136.74      151.37      3.21 o 
   3  -2   8        5.62        9.60      2.89 o 
   4  -2   8       10.79       15.90      3.89 o 
   5  -2   8        5.54       12.48      4.85 o 
   6  -2   8        3.21        7.16      5.45 o 
  -5  -1   8       20.20       18.28      4.58 o 
  -4  -1   8      163.87      154.27      8.13 o 
  -3  -1   8       89.60      101.50      5.21 o 
  -2  -1   8       50.93       46.15      3.17 o 
  -1  -1   8      598.33      582.76      7.18 o 
   0  -1   8      158.47      235.26      3.60 o 
   1  -1   8      282.19      282.58      4.53 o 
   2  -1   8      283.44      272.29      4.27 o 
   3  -1   8       51.93       68.06      3.32 o 
   4  -1   8      390.42      368.17      9.12 o 
   5  -1   8        5.07        3.12      4.96 o 
   6  -1   8       54.64       51.20      7.97 o 
  -5   0   8       43.15       36.47      7.30 o 
  -4   0   8      138.56      130.19      7.16 o 
  -3   0   8       33.08       37.34      3.58 o 
  -2   0   8       88.38      107.56      4.59 o 
  -1   0   8       62.75      102.93      3.77 o 
   0   0   8       23.97       36.01      1.87 o 
   1   0   8       16.13       29.29      2.23 o 
   2   0   8       17.01       19.76      2.35 o 
   3   0   8       90.47      102.56      2.97 o 
   4   0   8       26.72       30.72      3.82 o 
   5   0   8      107.75      119.95      8.58 o 
   6   0   8       14.01       13.49      6.14 o 
   7   0   8        5.88       33.69     19.23 o 
  -5   1   8      121.41      110.54     14.45 o 
  -4   1   8        0.23        6.72      4.95 o 
  -3   1   8      237.93      219.61      6.02 o 
  -2   1   8      266.09      240.83      4.34 o 
  -1   1   8       32.76       37.54      3.30 o 
   0   1   8      578.11      534.70      6.88 o 
   1   1   8      483.47      455.64      6.94 o 
   2   1   8      125.67      116.64      2.93 o 
   3   1   8      148.96      140.55      3.75 o 
   4   1   8      337.60      293.59      5.35 o 
   5   1   8      143.12      135.99      8.62 o 
   6   1   8       14.37       61.12     14.24 o 
   7   1   8      286.25      220.85     17.40 o 
  -5   2   8       29.28       40.52      9.85 o 
  -4   2   8       36.61       29.65      6.12 o 
  -3   2   8       66.69       76.45      6.23 o 
  -2   2   8        1.12       -3.50      3.50 o 
  -1   2   8       90.00      105.40      4.26 o 
   0   2   8        5.59        0.93      2.46 o 
   1   2   8        6.56       10.85      2.53 o 
   2   2   8        6.02       -1.77      1.81 o 
   3   2   8       34.09       23.50      3.07 o 
   4   2   8       75.18       97.45      4.40 o 
   5   2   8        1.58       39.67      4.54 o 
   6   2   8      217.37      182.30      9.48 o 
   7   2   8        5.08        4.79      6.68 o 
  -4   3   8        9.74       12.77      6.33 o 
  -3   3   8       56.19       45.95      6.29 o 
  -2   3   8      492.76      424.51     10.39 o 
  -1   3   8       26.70       29.85      3.86 o 
   0   3   8      565.44      495.46      7.75 o 
   1   3   8      347.81      326.71      8.09 o 
   3   3   8      152.47      175.34      5.12 o 
   4   3   8      314.82      280.52      9.21 o 
   5   3   8       56.20       75.72     10.86 o 
   6   3   8        6.61        5.88      8.78 o 
   7   3   8       77.31       64.35      9.16 o 
  -3   4   8       10.08        5.55      7.03 o 
  -2   4   8        2.49        2.32      6.78 o 
  -1   4   8       29.94       27.03      5.14 o 
   0   4   8        0.37        1.72      4.28 o 
   2   4   8       11.02       58.79      4.81 o 
   3   4   8      106.85      125.39      5.51 o 
   4   4   8       34.92       43.93      6.58 o 
   5   4   8       14.30       19.35      6.03 o 
   6   4   8       78.60       54.07      8.59 o 
  -2   5   8      170.63      143.44      8.94 o 
  -1   5   8       23.73       11.82     10.33 o 
   0   5   8       45.12       73.06      4.83 o 
   1   5   8      315.66      313.55      9.09 o 
   2   5   8       12.30       22.68      6.06 o 
   3   5   8      163.26      158.44      6.41 o 
   4   5   8       39.08       33.93      4.97 o 
   5   5   8       76.82       87.06      8.24 o 
   6   5   8       21.02       21.47      7.82 o 
  -1   6   8        1.17        1.94      7.73 o 
   0   6   8        6.44       13.40      8.46 o 
   1   6   8        2.68        8.18      4.13 o 
   2   6   8       14.74       29.69      5.60 o 
   3   6   8       83.01       86.04      7.39 o 
   4   6   8        5.42       10.62      5.99 o 
   5   6   8      103.36       99.84     11.96 o 
   2   7   8       55.07       62.73      9.33 o 
   3   7   8       36.32       56.33     13.89 o 
  -3  -6   9       12.93        8.71      5.33 o 
  -2  -6   9       33.28       31.83      6.35 o 
  -1  -6   9       19.84       21.36      5.33 o 
   0  -6   9       47.25       35.13      5.12 o 
   1  -6   9       33.06       46.45      9.13 o 
   2  -6   9        9.31       14.05      4.76 o 
  -4  -5   9       13.07       14.00      4.39 o 
  -3  -5   9       56.68       48.57      5.30 o 
  -2  -5   9      107.09      105.90      7.10 o 
  -1  -5   9       81.23       98.38      6.72 o 
   0  -5   9      199.18      189.69      6.13 o 
   1  -5   9        1.35       -0.39      3.87 o 
   2  -5   9       12.20       13.86      8.83 o 
   3  -5   9        5.68        6.40      3.75 o 
  -5  -4   9        5.38       -0.93      5.92 o 
  -4  -4   9        9.85       11.65      3.83 o 
  -3  -4   9      138.70      133.98      5.85 o 
  -2  -4   9       31.53       80.97      7.83 o 
  -1  -4   9       48.17       60.90      4.87 o 
   0  -4   9       72.77       69.97      4.18 o 
   1  -4   9      106.58      107.88      5.56 o 
   2  -4   9       12.01        9.00      3.67 o 
   3  -4   9       58.43       64.19      9.18 o 
   4  -4   9       13.20        1.20     15.04 o 
  -5  -3   9       17.44        6.60      6.30 o 
  -4  -3   9       15.12       18.42      4.39 o 
  -3  -3   9       52.96       71.09      5.88 o 
  -2  -3   9       76.14       90.18      5.80 o 
  -1  -3   9       84.66       82.10      3.56 o 
   0  -3   9      120.18       96.91      4.29 o 
   1  -3   9       16.62       22.17      3.88 o 
   2  -3   9      155.19      154.21      5.06 o 
   3  -3   9       50.30       50.61      5.23 o 
   4  -3   9       21.81       31.88      5.72 o 
  -5  -2   9        0.27       -5.98      6.38 o 
  -4  -2   9       23.08       25.17      5.39 o 
  -3  -2   9      159.55      154.46      6.70 o 
  -2  -2   9       49.25       50.01      4.76 o 
  -1  -2   9       69.45       54.80      3.77 o 
   0  -2   9      136.16      153.51      5.09 o 
   1  -2   9       64.83       63.34      3.20 o 
   2  -2   9      109.38      109.18      3.48 o 
   3  -2   9       26.32       69.81      5.25 o 
   4  -2   9       24.97       35.91      5.12 o 
   5  -2   9       37.07       35.66      5.86 o 
   6  -2   9        0.67       -7.47      7.47 o 
  -5  -1   9        0.92        3.35      6.74 o 
  -4  -1   9       19.89       20.30      5.83 o 
  -3  -1   9       37.69       40.72      4.40 o 
  -2  -1   9       19.13       31.46      3.86 o 
  -1  -1   9       11.61       14.63      2.48 o 
   0  -1   9       36.14       20.96      2.10 o 
   1  -1   9        3.76        5.89      2.56 o 
   2  -1   9       30.68       36.81      2.72 o 
   3  -1   9        7.03       11.25      3.13 o 
   4  -1   9       89.05       89.29      5.51 o 
   5  -1   9       10.13       16.53      5.55 o 
   6  -1   9       58.37       53.44      7.36 o 
  -5   0   9        9.39       10.92      7.17 o 
  -4   0   9      136.66      137.05      7.44 o 
  -3   0   9        0.07        1.09      2.79 o 
  -2   0   9      248.39      223.77      5.71 o 
  -1   0   9       64.21       96.92      3.95 o 
   0   0   9       49.06       54.34      2.22 o 
   1   0   9      154.47      157.97      3.43 o 
   2   0   9       99.37       99.57      3.21 o 
   3   0   9       35.43       42.08      3.43 o 
   4   0   9        5.29        3.47      3.45 o 
   5   0   9       43.19       40.03      6.99 o 
   6   0   9       20.21       18.64      6.58 o 
  -5   1   9        0.86       -3.26     13.14 o 
  -4   1   9        8.81       10.64      5.53 o 
  -3   1   9       19.80       31.09      4.89 o 
  -2   1   9       33.33       75.85      4.51 o 
  -1   1   9       60.80       81.02      4.16 o 
   0   1   9       18.25       23.47      2.62 o 
   1   1   9       34.15       25.91      4.02 o 
   2   1   9       49.45       52.66      2.82 o 
   3   1   9       28.07       24.41      3.11 o 
   4   1   9      100.03      105.42      5.25 o 
   5   1   9       22.53       11.59      5.30 o 
   6   1   9       10.07       38.16     12.18 o 
   7   1   9      223.05      192.64     23.99 o 
  -4   2   9       75.17       70.88      9.74 o 
  -3   2   9       14.23       24.96      5.53 o 
  -2   2   9        2.89        2.60      4.10 o 
  -1   2   9      798.60      725.88     10.50 o 
   0   2   9      217.51      210.56      5.25 o 
   1   2   9      218.46      202.00      4.90 o 
   2   2   9      235.80      208.18      3.96 o 
   3   2   9       25.93       17.52      2.82 o 
   4   2   9        9.33        9.97      4.02 o 
   5   2   9       68.12      124.90      8.02 o 
   6   2   9        4.63       -4.83     11.18 o 
   7   2   9        1.40       15.51     10.24 o 
  -4   3   9        5.03       15.69     19.10 o 
  -3   3   9        3.91       -3.84      8.53 o 
  -2   3   9       44.76       54.83      4.79 o 
  -1   3   9        2.50       -3.93      4.01 o 
   0   3   9       77.30       85.88      5.29 o 
   1   3   9       27.35       27.84      3.89 o 
   2   3   9       78.37       59.57      4.70 o 
   3   3   9       69.01       88.80      5.33 o 
   4   3   9       65.09      137.93      6.84 o 
   5   3   9       54.96       44.99      5.87 o 
   6   3   9       12.51        7.36      8.07 o 
   7   3   9       58.66       58.77     18.04 o 
  -3   4   9        6.65        0.50      7.78 o 
  -2   4   9       16.02       14.42      5.92 o 
  -1   4   9      154.02      139.57      5.89 o 
   0   4   9        1.96        7.56      4.55 o 
   1   4   9       30.18       12.25      4.15 o 
   2   4   9      111.95       97.30      5.57 o 
   3   4   9       17.91       52.09      4.91 o 
   4   4   9       21.22       22.02      5.51 o 
   5   4   9        2.43        5.31      6.48 o 
   6   4   9        3.09       -2.46      6.68 o 
  -2   5   9       13.45       14.20      8.87 o 
  -1   5   9       23.10       30.81      6.63 o 
   0   5   9       27.19       64.23      5.43 o 
   1   5   9       77.16       89.68      9.17 o 
   2   5   9       38.59       32.23      5.86 o 
   3   5   9       40.38       46.27      5.17 o 
   4   5   9      130.86      131.68      7.24 o 
   5   5   9       16.67       12.22      6.37 o 
   6   5   9       46.16       37.58      9.42 o 
   0   6   9       62.02       89.22      9.40 o 
   1   6   9        7.54        9.98      4.64 o 
   2   6   9       17.67       18.29      5.76 o 
   3   6   9        0.17        3.81      5.28 o 
   4   6   9       11.19       13.74      6.41 o 
   5   6   9       63.14      100.23     14.93 o 
  -2  -6  10        2.39        1.56      4.96 o 
  -1  -6  10       19.25       30.15      5.94 o 
   0  -6  10      189.99      170.97      7.87 o 
   1  -6  10       40.92       41.49      7.10 o 
  -4  -5  10       28.07       51.45     10.20 o 
  -3  -5  10       56.16       63.03      5.65 o 
  -2  -5  10      177.17      163.29      8.29 o 
  -1  -5  10        1.97        0.72      4.48 o 
   0  -5  10      215.79      206.78      6.53 o 
   1  -5  10        0.65        1.40      3.24 o 
   2  -5  10       37.83       38.95      5.53 o 
   3  -5  10       20.37       26.54      5.22 o 
  -4  -4  10        7.95        9.10      4.55 o 
  -3  -4  10       33.31       36.15      4.74 o 
  -2  -4  10        8.11       15.14      4.16 o 
  -1  -4  10       12.03       12.62      5.79 o 
   0  -4  10      163.56      135.49     10.22 o 
   1  -4  10        2.56       -0.68      3.29 o 
   2  -4  10        6.76        7.42      3.88 o 
   3  -4  10      163.74      129.71      8.53 o 
   4  -4  10        2.97        7.84      3.87 o 
  -5  -3  10      158.29      151.98      9.50 o 
  -4  -3  10       71.88       69.82      7.74 o 
  -3  -3  10       73.73       90.00      6.45 o 
  -2  -3  10      135.59      143.41      7.03 o 
  -1  -3  10      143.43      139.08      5.69 o 
   0  -3  10       47.25       49.77      4.56 o 
   1  -3  10       75.50       75.02      5.77 o 
   2  -3  10       30.67       29.88      4.60 o 
   3  -3  10       29.27       26.83      4.35 o 
   4  -3  10        4.33        5.47      5.72 o 
   5  -3  10        2.21       10.18      5.86 o 
  -5  -2  10       30.17       24.79      8.54 o 
  -4  -2  10       50.81       79.15     14.31 o 
  -3  -2  10        7.28        3.44      4.46 o 
  -2  -2  10       20.92       24.69      4.75 o 
  -1  -2  10       53.36       42.15      3.98 o 
   0  -2  10      121.00      117.18      5.64 o 
   1  -2  10      115.76      167.09     16.88 o 
   2  -2  10       15.82       15.88      4.56 o 
   3  -2  10      190.52      167.84      6.35 o 
   4  -2  10       16.53       50.05      8.69 o 
   5  -2  10      134.66      118.61      8.43 o 
  -5  -1  10      106.20      116.33     11.53 o 
  -4  -1  10       79.59       91.29      7.71 o 
  -3  -1  10      159.33      155.56      6.12 o 
  -2  -1  10       84.52       94.77      5.63 o 
  -1  -1  10      210.75      224.21      5.12 o 
   1  -1  10       88.77      105.54      4.47 o 
   2  -1  10       23.45       79.79      3.93 o 
   3  -1  10       63.99       71.43      4.21 o 
   4  -1  10        1.42       -1.74      3.88 o 
   5  -1  10        2.12       -5.01      5.44 o 
   6  -1  10        2.74        8.30      6.17 o 
  -5   0  10        0.67        9.42      9.86 o 
  -4   0  10       19.32       19.85      5.36 o 
  -3   0  10       13.31       14.52      5.08 o 
  -2   0  10      127.16      129.40      5.56 o 
  -1   0  10       34.95       49.90      3.99 o 
   0   0  10      112.86      133.56      3.75 o 
   1   0  10      185.96      186.92      3.98 o 
   2   0  10      172.12      162.79      5.09 o 
   3   0  10       53.21       65.00      3.57 o 
   4   0  10      119.46      124.90      6.14 o 
   5   0  10      151.58      146.61     13.42 o 
   6   0  10       22.73       22.85      6.86 o 
  -4   1  10       50.32       55.34      7.77 o 
  -3   1  10      248.75      257.54     13.31 o 
  -2   1  10       24.58       23.62      4.57 o 
  -1   1  10        6.29        7.08      3.61 o 
   0   1  10      871.78      795.17      9.97 o 
   1   1  10      172.64      171.94      4.44 o 
   2   1  10      129.80      133.17      3.63 o 
   3   1  10       58.20       64.73      3.77 o 
   4   1  10       14.42       11.26      3.69 o 
   5   1  10        4.02        6.12      5.90 o 
   6   1  10       16.53        2.35     12.01 o 
  -4   2  10       22.34       30.68      7.19 o 
  -3   2  10       12.89        9.08      4.25 o 
  -2   2  10       59.55       65.79      7.98 o 
  -1   2  10      206.85      212.00      6.01 o 
   0   2  10        5.86        3.27      3.40 o 
   1   2  10      684.80      638.47     10.49 o 
   2   2  10       37.17       41.89      3.15 o 
   3   2  10      122.76      124.92      5.01 o 
   4   2  10      178.88      175.72      7.98 o 
   5   2  10      102.79      103.36     13.34 o 
   6   2  10       66.07       79.42     19.96 o 
  -3   3  10       49.75       43.25      7.21 o 
  -2   3  10       15.40        8.13      4.37 o 
  -1   3  10       27.12       25.20      4.72 o 
   0   3  10      152.86      145.67      5.97 o 
   1   3  10        2.96       -0.33      3.78 o 
   2   3  10        4.34        8.47      4.03 o 
   3   3  10      102.34       95.11      5.08 o 
   4   3  10       51.15       80.01      7.12 o 
   5   3  10        1.58        9.76      7.63 o 
   6   3  10        0.97        2.79      8.92 o 
  -2   4  10       15.73        5.43      6.26 o 
  -1   4  10       79.83       77.11      5.98 o 
   0   4  10      106.15       97.07      7.69 o 
   1   4  10       32.68       27.33      5.40 o 
   2   4  10      283.17      266.35      7.71 o 
   3   4  10       42.78       78.82      5.41 o 
   4   4  10       93.95       83.98      6.54 o 
   5   4  10      121.54      108.87     12.00 o 
   6   4  10       39.35       39.94      8.23 o 
  -1   5  10        3.16        1.00      8.45 o 
   0   5  10       23.61       12.89      4.83 o 
   1   5  10        9.43       -1.92      5.22 o 
   2   5  10        4.27       18.11      5.56 o 
   3   5  10        1.08       -1.13      4.52 o 
   4   5  10       17.29       17.33      5.68 o 
   5   5  10       18.34       34.25      5.50 o 
   0   6  10       20.52       39.74      8.38 o 
   1   6  10       55.71       62.20      6.31 o 
   2   6  10       87.67       88.79      7.47 o 
   3   6  10       27.39       29.39      5.77 o 
   4   6  10       62.15       64.21     10.45 o 
  -1  -6  11       44.75       42.58      5.79 o 
   0  -6  11        7.19       14.53      5.05 o 
  -3  -5  11       21.89       28.47      4.73 o 
  -2  -5  11       33.03       40.27      6.34 o 
  -1  -5  11        0.33       16.14      5.22 o 
   0  -5  11        6.73       10.68      4.71 o 
   1  -5  11       61.63       55.23      4.56 o 
   2  -5  11       23.02       24.12      7.32 o 
  -4  -4  11       51.35       61.25      6.94 o 
  -3  -4  11       79.79       85.79      6.26 o 
  -2  -4  11        9.13       21.32      4.63 o 
  -1  -4  11       64.71       68.64      6.39 o 
   0  -4  11       16.46       14.43      4.68 o 
   1  -4  11       16.99        8.04      4.14 o 
   2  -4  11       23.81       25.35      4.99 o 
   3  -4  11       16.67       19.56      6.41 o 
   4  -4  11       29.92       39.05      6.26 o 
  -4  -3  11       17.01       25.37      6.57 o 
  -3  -3  11       28.91       29.71      5.34 o 
  -2  -3  11       76.37       84.55      6.66 o 
  -1  -3  11        5.88        3.74      4.59 o 
   0  -3  11       11.78        0.85      4.95 o 
   1  -3  11      157.11      142.91      6.13 o 
   2  -3  11       19.59        6.35      4.46 o 
   3  -3  11       16.43       19.70      4.79 o 
   4  -3  11       49.53       43.89      5.49 o 
  -4  -2  11       47.98       43.60      7.74 o 
  -3  -2  11       19.79       12.64      4.77 o 
  -2  -2  11       64.65       55.33      5.45 o 
  -1  -2  11        3.41        0.86      4.01 o 
   0  -2  11       21.40       21.76      4.96 o 
   1  -2  11       35.75       20.91      4.91 o 
   2  -2  11        0.02       -4.46      4.46 o 
   3  -2  11        0.73        7.00      4.56 o 
   4  -2  11        8.21       11.98      5.10 o 
   5  -2  11       22.30       12.73     13.38 o 
  -4  -1  11        0.87       -5.51      5.51 o 
  -3  -1  11      113.28       99.99      5.96 o 
  -2  -1  11        1.33       -1.62      3.67 o 
  -1  -1  11      149.45      129.09      5.29 o 
   0  -1  11       78.71       81.56      4.68 o 
   1  -1  11        6.86        1.55      3.23 o 
   2  -1  11      200.69      184.82      6.14 o 
   3  -1  11       35.29       53.74      4.74 o 
   4  -1  11        6.66        9.00      6.79 o 
   5  -1  11       33.66       42.29      7.57 o 
   6  -1  11       24.98       14.75      6.74 o 
  -4   0  11        3.16        3.46      6.72 o 
  -3   0  11       24.79       29.93      7.56 o 
  -2   0  11       45.83       48.12      4.98 o 
  -1   0  11        2.63       57.96      4.68 o 
   0   0  11       10.39        8.45      2.82 o 
   1   0  11      101.36      111.32      4.77 o 
   2   0  11       80.71       81.73      4.58 o 
   3   0  11        0.85       -2.58      3.04 o 
   4   0  11        0.11        1.94      5.18 o 
   5   0  11       14.87       14.00      6.48 o 
   6   0  11       19.13       15.83      6.73 o 
  -4   1  11       43.53       42.19     11.39 o 
  -3   1  11       27.66       20.03      5.38 o 
  -2   1  11        9.70       59.37      6.05 o 
  -1   1  11      119.75      146.46      5.71 o 
   0   1  11      190.30      191.23      5.66 o 
   1   1  11       65.52       82.26      5.11 o 
   2   1  11      452.80      399.25      7.65 o 
   3   1  11       18.54       13.50      3.44 o 
   4   1  11        5.89        3.52      4.01 o 
   5   1  11       32.73       51.10     10.08 o 
   6   1  11       32.95       27.46     20.96 o 
  -3   2  11       10.87       20.89      6.50 o 
  -2   2  11       22.45       21.67      5.03 o 
  -1   2  11        8.64       14.24      4.34 o 
   0   2  11       22.35       24.31      4.52 o 
   1   2  11       43.82       42.83      5.51 o 
   2   2  11       41.89       44.70      4.26 o 
   3   2  11       75.66       64.78      4.74 o 
   4   2  11       12.93       13.79      5.76 o 
   5   2  11       85.33       79.44     11.20 o 
   6   2  11       10.79        3.07      9.70 o 
  -3   3  11       21.40       29.58     24.09 o 
  -2   3  11       57.38       55.35      7.11 o 
  -1   3  11        7.11        3.92      4.78 o 
   0   3  11      159.57      152.33      7.26 o 
   1   3  11       10.81        6.26      4.28 o 
   2   3  11       27.36       39.71      4.82 o 
   3   3  11      153.81      146.21      7.93 o 
   4   3  11       12.70       29.79      6.66 o 
   5   3  11       45.83       30.44      8.03 o 
   6   3  11        4.52        6.53      9.38 o 
  -2   4  11        0.31        7.49     24.92 o 
  -1   4  11       12.49       14.87      4.83 o 
   0   4  11        3.28       -3.08      7.85 o 
   1   4  11        8.41       11.55      4.86 o 
   2   4  11       26.61       32.72      4.95 o 
   3   4  11       19.33       41.55      6.92 o 
   4   4  11       36.89       60.05      6.79 o 
   5   4  11       56.17       41.53      6.91 o 
  -1   5  11       55.77       58.63     27.25 o 
   0   5  11       17.41       16.26      5.31 o 
   1   5  11       38.91       31.62      6.02 o 
   2   5  11       10.01       39.85      5.78 o 
   3   5  11       45.96       24.45      8.91 o 
   4   5  11        7.54        4.45     12.18 o 
   5   5  11        7.24       12.54      6.30 o 
   2   6  11        1.38       -7.42      7.42 o 
   3   6  11       45.18       46.71     17.14 o 
  -2  -5  12        5.97        7.77      5.50 o 
  -1  -5  12        1.17       23.12      5.84 o 
   0  -5  12        3.67       -1.27      4.87 o 
   1  -5  12       37.35       32.58      4.78 o 
   2  -5  12       11.13       16.61     16.84 o 
  -3  -4  12        1.45       17.35      9.91 o 
  -2  -4  12       83.02       94.40      5.64 o 
  -1  -4  12      170.85      169.92      9.59 o 
   0  -4  12       12.54       13.41      4.89 o 
   1  -4  12       42.39       40.81      4.99 o 
   2  -4  12       72.37       73.24      8.87 o 
   3  -4  12       11.83       15.63      6.99 o 
  -4  -3  12       28.02       32.96      9.60 o 
  -3  -3  12        4.55       17.57      5.31 o 
  -2  -3  12        5.77       16.34      6.07 o 
  -1  -3  12        4.44       -1.78      4.06 o 
   0  -3  12       46.89       38.21      6.05 o 
   1  -3  12        0.65       -0.16      4.76 o 
   2  -3  12       20.59       16.12      5.26 o 
   3  -3  12       11.81       16.41      5.54 o 
   4  -3  12       25.86       21.36      5.52 o 
  -4  -2  12       80.25       82.68     10.34 o 
  -3  -2  12       39.51       33.14      6.95 o 
  -2  -2  12      223.73      236.05      8.76 o 
  -1  -2  12       12.35       10.95      5.70 o 
   0  -2  12      314.52      289.93      9.12 o 
   1  -2  12       29.29        8.14      5.18 o 
   2  -2  12       33.22       34.67      5.63 o 
   3  -2  12      105.73      110.34      6.86 o 
   4  -2  12       10.03       13.83      5.39 o 
   5  -2  12        3.91        1.64      8.18 o 
  -4  -1  12        2.39       -6.43      6.43 o 
  -3  -1  12        1.16       -5.48      5.48 o 
  -2  -1  12        2.77        2.27      4.73 o 
  -1  -1  12       20.91       19.07      5.24 o 
   0  -1  12        5.53        0.88      4.35 o 
   1  -1  12      119.32      139.43      6.74 o 
   2  -1  12        0.99       -1.99      4.69 o 
   3  -1  12       57.83       53.56      5.10 o 
   4  -1  12       48.33       62.80      4.88 o 
   5  -1  12       13.07        7.74      6.76 o 
  -4   0  12       61.38       69.04      7.64 o 
  -3   0  12      119.72      123.19      7.52 o 
  -2   0  12      110.75      108.28      5.29 o 
  -1   0  12       64.64       94.20      6.26 o 
   0   0  12      100.10      141.57      7.27 o 
   1   0  12      475.05      440.99      8.51 o 
   2   0  12      104.12      108.68      5.80 o 
   3   0  12      309.02      278.75      7.79 o 
   4   0  12       36.13       35.56      4.12 o 
   5   0  12        5.22        6.37      6.46 o 
   6   0  12       12.82        4.37      9.55 o 
  -3   1  12       13.30       18.44      6.87 o 
  -2   1  12       15.57       23.46      5.30 o 
  -1   1  12       10.77        6.81      4.01 o 
   0   1  12      131.88      130.35      6.53 o 
   1   1  12       26.65       26.23      4.42 o 
   2   1  12       37.35       33.03      4.37 o 
   3   1  12       57.33       64.84      4.59 o 
   4   1  12       95.96       88.26      5.35 o 
   5   1  12       20.92       24.26      9.12 o 
   6   1  12       58.46       36.64     10.60 o 
  -3   2  12       82.02      101.43      7.19 o 
  -2   2  12       68.59       65.95      6.44 o 
  -1   2  12       43.16       40.31      5.64 o 
   0   2  12      109.84      106.62      5.74 o 
   1   2  12      188.59      185.28      6.64 o 
   2   2  12        0.56       -4.15      4.15 o 
   3   2  12       62.66       80.51     10.30 o 
   4   2  12       91.76       76.01      8.67 o 
   5   2  12       14.73       31.70      9.29 o 
   6   2  12       20.07       21.26      9.84 o 
  -2   3  12        3.40        3.86     13.28 o 
  -1   3  12       16.09       12.90      5.02 o 
   0   3  12       51.26       56.50      5.87 o 
   1   3  12       41.22       41.65      4.71 o 
   2   3  12       42.43       52.09      5.60 o 
   3   3  12       87.97       98.60      6.82 o 
   4   3  12       49.32       43.61      6.73 o 
   5   3  12       52.12       48.74      9.80 o 
  -1   4  12       49.27       29.94     10.90 o 
   0   4  12       32.70       32.55      7.58 o 
   1   4  12       34.73       34.80      9.14 o 
   2   4  12       66.33       59.18      8.93 o 
   3   4  12        2.11       13.57      6.94 o 
   4   4  12       45.26       36.22      6.43 o 
   5   4  12        0.76       12.07      6.84 o 
   0   5  12        1.69       13.45      7.88 o 
   1   5  12       58.51       81.64      8.05 o 
   2   5  12       75.39       79.87     11.51 o 
   3   5  12       19.87       29.97      8.54 o 
   4   5  12       34.19       31.78      8.82 o 
  -1  -5  13       32.76       51.78      6.89 o 
   0  -5  13       45.21       35.91      5.93 o 
   1  -5  13       13.93       24.24      6.72 o 
  -2  -4  13       39.66       56.67      7.82 o 
  -1  -4  13        5.52        4.13      5.44 o 
   0  -4  13        5.74        6.66      5.08 o 
   1  -4  13        7.43        6.95      4.49 o 
   2  -4  13       11.95       12.44      3.99 o 
   3  -4  13        6.07        3.51      7.72 o 
  -3  -3  13       63.85      101.25     22.88 o 
  -2  -3  13       22.05       20.59      9.04 o 
  -1  -3  13       43.85       31.34      7.10 o 
   0  -3  13       11.91        3.15      7.52 o 
   1  -3  13       65.61       79.63      7.52 o 
   2  -3  13        1.13        3.10      5.08 o 
   3  -3  13        8.87       12.93      5.64 o 
   4  -3  13        5.24       -4.03      6.47 o 
  -3  -2  13        0.19        1.73      8.07 o 
  -2  -2  13        9.99        5.93      5.04 o 
  -1  -2  13        4.69        0.92      5.18 o 
   0  -2  13       29.48       24.02      6.54 o 
   1  -2  13        1.18       -1.82      4.90 o 
   2  -2  13       56.78       57.65      6.41 o 
   3  -2  13        6.67       10.37      5.15 o 
   4  -2  13       19.02       39.63      6.04 o 
  -3  -1  13       26.32       25.27      8.59 o 
  -2  -1  13       30.80       19.00      5.07 o 
  -1  -1  13       92.80       90.72      6.75 o 
   0  -1  13        5.63       -2.19      4.94 o 
   1  -1  13       14.90       15.29      5.76 o 
   2  -1  13      216.87      209.23      7.57 o 
   3  -1  13      199.70      206.59      7.39 o 
   4  -1  13      103.73      106.26      6.60 o 
   5  -1  13        4.08        4.49      4.93 o 
  -3   0  13        0.81       -5.64      6.47 o 
  -2   0  13       48.89       51.53      7.23 o 
  -1   0  13       11.90       11.27      5.47 o 
   0   0  13        9.17        9.52      4.97 o 
   1   0  13      107.16      113.21      7.16 o 
   2   0  13        3.09       -0.40      4.56 o 
   3   0  13      159.86      154.92      7.36 o 
   4   0  13        3.58        1.23      4.01 o 
   5   0  13       32.26       19.02      8.78 o 
  -3   1  13        4.22        0.43      7.58 o 
  -2   1  13      104.10      129.22     11.53 o 
  -1   1  13        4.52       27.63      4.73 o 
   0   1  13        0.81       -4.44      4.44 o 
   1   1  13       23.28       16.35      4.85 o 
   2   1  13       30.96       32.03      4.95 o 
   3   1  13       30.07       19.92      5.49 o 
   4   1  13        0.93       12.64      4.85 o 
   5   1  13       26.45       15.43      8.07 o 
  -2   2  13       50.87       64.86     10.11 o 
  -1   2  13       26.16       20.41      5.62 o 
   0   2  13        6.46        9.08      5.05 o 
   1   2  13       63.63       76.39      7.94 o 
   2   2  13       54.68       48.62      5.92 o 
   3   2  13        6.15       -0.59      4.69 o 
   4   2  13       75.55       70.10      9.97 o 
   5   2  13        5.21       -4.00      7.26 o 
  -2   3  13       25.70       46.48      7.97 o 
  -1   3  13        2.54       -1.95      9.89 o 
   0   3  13        4.47        5.39      4.91 o 
   1   3  13        3.29        0.92      4.93 o 
   2   3  13        6.16       -1.17      4.45 o 
   3   3  13        3.58       11.56      5.15 o 
   4   3  13       20.24       26.86      6.51 o 
   5   3  13        0.74        4.00      7.66 o 
   0   4  13       89.24      102.74      7.87 o 
   1   4  13       12.65        7.13      6.87 o 
   2   4  13       23.34       45.74     11.72 o 
   3   4  13       56.90       78.88      6.92 o 
   4   4  13       20.18       15.01      8.45 o 
   5   4  13        2.91       11.31      6.84 o 
   1   5  13       18.61       41.74     17.02 o 
   2   5  13        0.13       -4.02      7.72 o 
   3   5  13        0.66       -7.80      8.17 o 
  -1  -4  14        1.07       -6.66      6.66 o 
   0  -4  14       12.25       15.92      5.53 o 
   1  -4  14        1.50       -3.26      4.70 o 
   2  -4  14        3.09        9.39      5.56 o 
  -2  -3  14        5.69       18.03     11.18 o 
  -1  -3  14      136.65      128.71      9.73 o 
   0  -3  14        7.22       -1.87      7.33 o 
   1  -3  14       91.59       98.80     11.05 o 
   2  -3  14       21.13       14.28      5.94 o 
   3  -3  14       21.88       34.14     11.31 o 
  -2  -2  14        0.89       12.58      5.22 o 
  -1  -2  14       22.63       15.67      7.13 o 
   0  -2  14       11.31       26.06      8.17 o 
   1  -2  14       17.14       19.55      5.80 o 
   2  -2  14        0.58        8.69      6.51 o 
   3  -2  14       22.28       11.31      5.42 o 
   4  -2  14      100.53      105.85      7.36 o 
  -3  -1  14       20.76       12.66      8.82 o 
  -2  -1  14       65.16       68.72      9.51 o 
  -1  -1  14       70.01       73.63      7.25 o 
   0  -1  14       50.32       60.90      7.02 o 
   1  -1  14       94.92      100.54      9.21 o 
   2  -1  14       96.01      100.49     11.56 o 
   3  -1  14        1.26        6.28      5.08 o 
   4  -1  14      198.89      185.62     13.05 o 
  -2   0  14        0.56        6.48      7.05 o 
  -1   0  14       40.26       41.84      5.79 o 
   0   0  14        0.27       -4.55      4.55 o 
   1   0  14       22.70        8.92      5.32 o 
   2   0  14        5.06        6.41      6.05 o 
   3   0  14        7.46        8.52      4.90 o 
   4   0  14       61.00       72.14      6.85 o 
   5   0  14       20.72       19.19      8.17 o 
  -2   1  14       11.65        3.80      7.00 o 
  -1   1  14       91.92       95.44      9.38 o 
   0   1  14      131.37      131.46      7.41 o 
   1   1  14       18.02       13.57      5.36 o 
   2   1  14      162.85      156.88      8.02 o 
   3   1  14       22.34       21.08      6.09 o 
   4   1  14       33.61       37.44     12.04 o 
   5   1  14       67.33       81.40     10.52 o 
  -2   2  14       18.17       49.12     11.64 o 
  -1   2  14       34.03       30.07      7.83 o 
   0   2  14        1.37        5.33      5.12 o 
   1   2  14       21.37       14.25      5.06 o 
   2   2  14        8.47        5.63      4.91 o 
   3   2  14        3.92        2.61      4.99 o 
   4   2  14       32.93       26.93      8.56 o 
   5   2  14       19.04       15.34     20.43 o 
  -1   3  14       78.05       96.59     22.98 o 
   0   3  14       11.14        1.33      7.00 o 
   1   3  14      142.96      159.17     10.69 o 
   2   3  14       21.22       17.00      5.89 o 
   3   3  14       44.97       53.27      7.10 o 
   4   3  14       30.21       40.73      8.11 o 
   5   3  14       32.73       71.46     16.90 o 
   1   4  14       19.90        9.62      8.35 o 
   2   4  14       81.75      101.03     13.54 o 
   3   4  14       13.15       16.41      5.57 o 
   4   4  14        1.37       18.77      6.31 o 
  -1  -3  15        2.41       13.11      7.31 o 
   0  -3  15        9.01        8.54      6.14 o 
   1  -3  15        5.62       -2.63      5.34 o 
   2  -3  15        0.16       -6.37      9.11 o 
  -2  -2  15       33.11       45.78      7.63 o 
  -1  -2  15       30.21       42.65      8.84 o 
   0  -2  15       14.17        7.64      7.61 o 
   1  -2  15       19.89       15.47      6.01 o 
   2  -2  15       15.10       19.62      7.39 o 
   3  -2  15       55.55       65.30      7.26 o 
  -2  -1  15        4.41       21.81      7.12 o 
  -1  -1  15       14.63       24.51      5.86 o 
   0  -1  15        3.63        5.13      7.00 o 
   1  -1  15        4.39       29.74      7.96 o 
   2  -1  15       80.56       78.25      7.40 o 
   3  -1  15        0.40        5.67      5.01 o 
   4  -1  15        1.50       16.49      8.23 o 
  -2   0  15       68.39       63.05     10.54 o 
  -1   0  15        7.70       13.61      9.51 o 
   0   0  15       23.76       32.54      7.70 o 
   1   0  15       12.67       21.28      6.99 o 
   2   0  15       13.95        4.06      7.15 o 
   3   0  15       34.77       30.38      6.07 o 
   4   0  15        7.44       19.74      7.15 o 
  -1   1  15       98.41       99.11      9.75 o 
   0   1  15       23.26       28.90      6.87 o 
   1   1  15       21.59       21.34      7.26 o 
   2   1  15       36.01       39.82      9.34 o 
   3   1  15        7.83       -4.40      7.05 o 
   4   1  15        4.28        0.07      7.46 o 
  -1   2  15       37.63       33.78      9.35 o 
   0   2  15        2.37       -5.77      6.73 o 
   1   2  15        9.71       12.36      4.94 o 
   2   2  15       11.37       10.92      5.76 o 
   3   2  15        1.46       10.77      6.88 o 
   4   2  15        4.96        9.86     12.34 o 
   0   3  15        5.88        2.30     10.23 o 
   1   3  15       62.47       56.36      9.85 o 
   2   3  15        6.63       17.55      7.03 o 
   3   3  15       88.81      112.77      8.70 o 
   4   3  15       14.50       43.58     15.17 o 
   0  -2  16       92.43      114.49     12.64 o 
   1  -2  16        4.62        2.13      5.71 o 
   2  -2  16       10.96       10.11      5.82 o 
  -1  -1  16       29.92       53.02     14.92 o 
   0  -1  16       47.20       70.48     10.73 o 
   1  -1  16        2.56       40.47      8.41 o 
   2  -1  16        0.64        6.58      5.83 o 
   3  -1  16        9.17       17.78      5.69 o 
  -1   0  16       13.13       13.01      7.94 o 
   0   0  16      122.62      173.07      9.71 o 
   1   0  16       10.22       -1.43      6.33 o 
   2   0  16       23.73       21.40      8.46 o 
   3   0  16       62.40       70.07     10.80 o 
   0   1  16       29.51       49.48     10.55 o 
   1   1  16        0.45        8.60      5.43 o 
   2   1  16        5.07       15.94      9.61 o 
   3   1  16        0.83        2.38      8.30 o 
   1   2  16       14.28       21.38     11.08 o 
   2   2  16       92.19      104.31      8.60 o 
   3   2  16        4.55       10.28      7.83 o 
                                                 
